# Supplementary material for: A comprehensive characterization of thiophosgene in the solid state
Source: Acta Crystallogr B Struct Sci Cryst Eng Mater. 2024 Sep 5;80(Pt 5):495–503. doi: 10.1107/S2052520624007583 (PMC11457100; doi:10.1107/S2052520624007583)
Supplement: Supplementary file 1 [file b-80-00495-sup1.cif]

data_I
#==============================================================================

# PROCESSING SUMMARY (IUCr Office Use Only)

_journal_date_recd_electronic      2024-04-24
_journal_date_to_coeditor         ?
_journal_date_from_coeditor       ?
_journal_date_accepted     2024-08-01
_journal_date_printers_first      ?
_journal_date_printers_final      ?
_journal_date_proofs_out          ?
_journal_date_proofs_in           ?
_journal_coeditor_name            ?
_journal_coeditor_code      DQ5061SUP1
_journal_coeditor_notes
?
_journal_paper_category      FA
_journal_techeditor_code      B240758
_iucr_compatibility_tag          ACTA95
_journal_techeditor_notes  
;
;
_journal_coden_ASTM               ?
_journal_name_full                ?
_journal_year                     ?
_journal_volume                   ?
_journal_issue                    ?
_journal_page_first               ?
_journal_page_last                ?
_journal_suppl_publ_number        ?
_journal_suppl_publ_pages         ?

#==============================================================================

_audit_creation_date               2023-11-29
_audit_creation_method
;
Olex2 1.5
(compiled 2023.08.24 svn.re1ec1418 for OlexSys, GUI svn.r6817)
;
_shelx_SHELXL_version_number       '2018/3'
_audit_contact_author_address      ?
_audit_contact_author_email        ?
_audit_contact_author_name         ''
_audit_contact_author_phone        ?
_publ_contact_author_id_orcid      ?
_publ_section_references
;
Dolomanov, O.V., Bourhis, L.J., Gildea, R.J, Howard, J.A.K. & Puschmann, H.
 (2009), J. Appl. Cryst. 42, 339-341.

Sheldrick, G.M. (2008). Acta Cryst. A64, 112-122.
;
_chemical_name_common              ?
_chemical_name_systematic          Thiophosgene
_chemical_formula_moiety           '2(C0.5 Cl S0.5)'
_chemical_formula_sum              'C Cl2 S'
_chemical_formula_weight           114.97
_chemical_melting_point            ?
loop_
  _atom_type_symbol
  _atom_type_description
  _atom_type_scat_dispersion_real
  _atom_type_scat_dispersion_imag
  _atom_type_scat_source
 'C' 'C' 0.0181 0.0091 'International Tables Vol C Tables 4.2.6.8 and 6.1.1.4'
 'Cl' 'Cl' 0.3639 0.7018 'International Tables Vol C Tables 4.2.6.8 and 6.1.1.4'
 'S' 'S' 0.3331 0.5567 'International Tables Vol C Tables 4.2.6.8 and 6.1.1.4'

_shelx_space_group_comment
;
The symmetry employed for this shelxl refinement is uniquely defined
by the following loop, which should always be used as a source of
symmetry information in preference to the above space-group names.
They are only intended as comments.
;
_space_group_crystal_system        hexagonal
_space_group_IT_number             176
_space_group_name_H-M_alt          'P 63/m'
_space_group_name_Hall             '-P 6c'
loop_
  _space_group_symop_operation_xyz
 'x, y, z'
 'x-y, x, z+1/2'
 '-y, x-y, z'
 '-x, -y, z+1/2'
 '-x+y, -x, z'
 'y, -x+y, z+1/2'
 '-x, -y, -z'
 '-x+y, -x, -z-1/2'
 'y, -x+y, -z'
 'x, y, -z-1/2'
 'x-y, x, -z'
 '-y, x-y, -z-1/2'

_cell_length_a                     6.0132(6)
_cell_length_b                     6.0132(6)
_cell_length_c                     6.5130(9)
_cell_angle_alpha                  90
_cell_angle_beta                   90
_cell_angle_gamma                  120
_cell_volume                       203.95(5)
_cell_formula_units_Z              2
_cell_measurement_reflns_used      1635
_cell_measurement_temperature      100
_cell_measurement_theta_max        68.74
_cell_measurement_theta_min        8.51
_shelx_estimated_absorpt_T_max     0.079
_shelx_estimated_absorpt_T_min     0.079
_exptl_absorpt_coefficient_mu      17.200
_exptl_absorpt_correction_T_max    0.1713
_exptl_absorpt_correction_T_min    0.0115
_exptl_absorpt_correction_type     multi-scan
_exptl_absorpt_process_details
;
STOE LANA, absorption correction by scaling of reflection intensities.
J. Koziskova, F. Hahn, J. Richter, J. Kozisek, "Comparison of different
absorption corrections on the model structure of tetrakis(\m~2~-acetato)-
diaqua-di-copper(II)", Acta Chimica Slovaca, vol. 9, no. 2, 2016, pp. 136 - 140.
Afterwards a spherical absorption correction was performed within STOE LANA.
;
_exptl_absorpt_special_details     ?
_exptl_crystal_colour              'clear red'
_exptl_crystal_colour_lustre       clear
_exptl_crystal_colour_primary      red
_exptl_crystal_density_diffrn      1.872
_exptl_crystal_density_meas        ?
_exptl_crystal_density_method      'not measured'
_exptl_crystal_description         block
_exptl_crystal_F_000               112
_exptl_crystal_preparation         'Grown by slow cooling in 0.3 mm kapillary'
_exptl_crystal_size_max            0.3
_exptl_crystal_size_mid            0.3
_exptl_crystal_size_min            0.3
_exptl_transmission_factor_max     ?
_exptl_transmission_factor_min     ?
_diffrn_reflns_av_R_equivalents    0.0506
_diffrn_reflns_av_unetI/netI       0.0197
_diffrn_reflns_Laue_measured_fraction_full  1.000
_diffrn_reflns_Laue_measured_fraction_max  1.000
_diffrn_reflns_limit_h_max         6
_diffrn_reflns_limit_h_min         -6
_diffrn_reflns_limit_k_max         7
_diffrn_reflns_limit_k_min         -3
_diffrn_reflns_limit_l_max         7
_diffrn_reflns_limit_l_min         -7
_diffrn_reflns_number              1137
_diffrn_reflns_point_group_measured_fraction_full  1.000
_diffrn_reflns_point_group_measured_fraction_max  1.000
_diffrn_reflns_theta_full          67.686
_diffrn_reflns_theta_max           68.758
_diffrn_reflns_theta_min           8.513
_diffrn_ambient_temperature        100
_diffrn_detector                   'hybrid photon-counting area detector'
_diffrn_detector_area_resol_mean   5.81
_diffrn_detector_type              'DECTRIS PILATUS3 R 300K'
_diffrn_measured_fraction_theta_full  1.000
_diffrn_measured_fraction_theta_max  1.000
_diffrn_measurement_details
;
 1009 frames, detector distance = 40 mm
;
_diffrn_measurement_device         '4-circle diffractometer'
_diffrn_measurement_device_type    'STOE STADIVARI'
_diffrn_measurement_method         '\w and \f scans'
_diffrn_radiation_collimation      '0.5 mm diameter'
_diffrn_radiation_monochromator    'graded multilayer mirror'
_diffrn_radiation_polarisn_norm    270
_diffrn_radiation_probe            x-ray
_diffrn_radiation_type             'Cu K\a'
_diffrn_radiation_wavelength       1.54186
_diffrn_radiation_xray_symbol      K-L~2,3~
_diffrn_source                     'microfocus sealed X-ray tube'
_diffrn_source_current             0.600
_diffrn_source_power               0.030
_diffrn_source_target              Cu
_diffrn_source_type                'XENOCS GENIX 3D CU HIGH FLUX'
_diffrn_source_voltage             50
_reflns_d_resolution_high          0.827
_reflns_d_resolution_low           6.513
_reflns_Friedel_coverage           0.000
_reflns_Friedel_fraction_full      .
_reflns_Friedel_fraction_max       .
_reflns_limit_h_max                6
_reflns_limit_h_min                -6
_reflns_limit_k_max                7
_reflns_limit_k_min                -2
_reflns_limit_l_max                7
_reflns_limit_l_min                -7
_reflns_number_gt                  130
_reflns_number_total               143
_reflns_special_details            'reflections have not been merged'
_reflns_threshold_expression       'I > 2\s(I)'
_computing_cell_refinement
;
X-Area Recipe 1.34.0.0 (STOE, 2019)
;
_computing_data_collection
;
X-Area Pilatus3_SV 1.31.154.0 (STOE, 2019)
;
_computing_data_reduction
;
X-Area Integrate 1.77.0.0 (STOE, 2019)
X-Area LANA 1.77.1.0 (STOE, 2019)
;
_computing_molecular_graphics      'Olex2 1.5 (Dolomanov et al., 2009)'
_computing_publication_material
;
STOE & Cie GmbH, X-Area, software package for collecting single-crystal or
multi-domain crystal data on STOE area-detector diffractometers, for image 
processing, for the correction and scaling of reflection intensities and 
for outlier rejection, version 1.88, Darmstadt 2019
;
_computing_structure_refinement    'XL  (Sheldrick, 2008)'
_computing_structure_solution      ?
_refine_diff_density_max           0.424
_refine_diff_density_min           -0.386
_refine_diff_density_rms           0.139
_refine_ls_extinction_coef         0.19(4)
_refine_ls_extinction_expression  
 'Fc^*^=kFc[1+0.001xFc^2^\l^3^/sin(2\q)]^-1/4^'
_refine_ls_extinction_method       'SHELXL-2018/3 (Sheldrick 2018)'
_refine_ls_goodness_of_fit_ref     1.191
_refine_ls_hydrogen_treatment      undef
_refine_ls_matrix_type             full
_refine_ls_number_parameters       10
_refine_ls_number_reflns           143
_refine_ls_number_restraints       0
_refine_ls_R_factor_all            0.0595
_refine_ls_R_factor_gt             0.0564
_refine_ls_restrained_S_all        1.191
_refine_ls_shift/su_max            0.000
_refine_ls_shift/su_mean           0.000
_refine_ls_structure_factor_coef   Fsqd
_refine_ls_weighting_details      
 'w=1/[\s^2^(Fo^2^)+(0.0882P)^2^+0.0819P] where P=(Fo^2^+2Fc^2^)/3'
_refine_ls_weighting_scheme        calc
_refine_ls_wR_factor_gt            0.1343
_refine_ls_wR_factor_ref           0.1414
_refine_special_details            ?
_olex2_refinement_description
;
1. Shared sites
{Cl1, S1}
2. Uiso/Uaniso restraints and constraints
Uanis(Cl1) = Uanis(S1)
3. Others
 Fixed Sof: Cl1(0.333333) S1(0.16666)
;
_atom_sites_solution_hydrogens     .
_atom_sites_solution_primary       ?
_atom_sites_solution_secondary     ?
loop_
  _atom_site_label
  _atom_site_type_symbol
  _atom_site_fract_x
  _atom_site_fract_y
  _atom_site_fract_z
  _atom_site_U_iso_or_equiv
  _atom_site_adp_type
  _atom_site_occupancy
  _atom_site_site_symmetry_order
  _atom_site_calc_flag
  _atom_site_refinement_flags_posn
  _atom_site_refinement_flags_adp
  _atom_site_refinement_flags_occupancy
  _atom_site_disorder_assembly
  _atom_site_disorder_group
 Cl1 Cl 0.6220(2) 0.9338(2) 0.250000 0.0693(11) Uani 0.6667 2 d S T P . .
 S1 S 0.6220(2) 0.9338(2) 0.250000 0.0693(11) Uani 0.3333 2 d S T P . .
 C1 C 0.333333 0.666667 0.250000 0.0538(18) Uani 1 6 d S T P . .

loop_
  _atom_site_aniso_label
  _atom_site_aniso_U_11
  _atom_site_aniso_U_22
  _atom_site_aniso_U_33
  _atom_site_aniso_U_23
  _atom_site_aniso_U_13
  _atom_site_aniso_U_12
 Cl1 0.0556(12) 0.0592(12) 0.0821(14) 0.000 0.000 0.0205(7)
 S1 0.0556(12) 0.0592(12) 0.0821(14) 0.000 0.000 0.0205(7)
 C1 0.057(3) 0.057(3) 0.047(4) 0.000 0.000 0.0287(13)

_geom_special_details
;
 All esds (except the esd in the dihedral angle between two l.s. planes)
 are estimated using the full covariance matrix.  The cell esds are taken
 into account individually in the estimation of esds in distances, angles
 and torsion angles; correlations between esds in cell parameters are only
 used when they are defined by crystal symmetry.  An approximate (isotropic)
 treatment of cell esds is used for estimating esds involving l.s. planes.
;
loop_
  _geom_bond_atom_site_label_1
  _geom_bond_atom_site_label_2
  _geom_bond_distance
  _geom_bond_site_symmetry_2
  _geom_bond_publ_flag
 Cl1 C1 1.6749(12) . ?

loop_
  _geom_angle_atom_site_label_1
  _geom_angle_atom_site_label_2
  _geom_angle_atom_site_label_3
  _geom_angle
  _geom_angle_site_symmetry_1
  _geom_angle_site_symmetry_3
  _geom_angle_publ_flag
 Cl1 C1 Cl1 120.0 3_665 . ?
 Cl1 C1 Cl1 120.000(1) . 8_566 ?
 Cl1 C1 Cl1 120.0 3_665 8_566 ?

_shelx_res_file
;
TITL ftx022_a.res in P-1 New:P63/m
    ftx022_pl.res
    created by SHELXL-2018/3 at 11:20:42 on 29-Nov-2023
CELL 1.54186 6.0132 6.0132 6.513 90 90 120
ZERR 2 0.0006 0.0006 0.0009 0 0 0
LATT 1
SYMM -Y+X,+X,0.5+Z
SYMM -Y,+X-Y,+Z
SYMM -X,-Y,0.5+Z
SYMM +Y-X,-X,+Z
SYMM +Y,-X+Y,0.5+Z
SFAC C Cl S
UNIT 2 4 2
EADP Cl1 S1
EXYZ Cl1 S1

L.S. 10
PLAN  5
SIZE 0.3 0.3 0.3
TEMP -38.15
CONF
MORE -1
fmap 2
acta
REM <olex2.extras>
REM <HklSrc "%.\\FTX022_pl.hkl">
REM </olex2.extras>

WGHT    0.088200    0.081900
EXTI    0.193751
FVAR       2.43176
CL1   2    0.622010    0.933830    0.250000    10.33333    0.05563    0.05923 =
         0.08215    0.00000    0.00000    0.02051
S1    3    0.622010    0.933830    0.250000    10.16666    0.05563    0.05923 =
         0.08215    0.00000    0.00000    0.02051
C1    1    0.333333    0.666667    0.250000    10.16667    0.05738    0.05738 =
         0.04672    0.00000    0.00000    0.02869
HKLF 4 1 -1 0 0 1 1 0 0 0 -1


REM  ftx022_a.res in P-1 New:P63/m
REM wR2 = 0.141413, GooF = S = 1.19132, Restrained GooF = 1.19132 for all data
REM R1 = 0.056404 for 130 Fo > 4sig(Fo) and 0.059535 for all 143 data
REM 10 parameters refined using 0 restraints

END

WGHT      0.0882      0.0818

REM Highest difference peak  0.424,  deepest hole -0.386,  1-sigma level  0.139
Q1    1   0.6504  1.1135  0.2500  10.50000  0.05    0.42
Q2    1   0.4761  0.9151  0.2500  10.50000  0.05    0.40
Q3    1   0.8042  1.0573  0.2500  10.50000  0.05    0.36
Q4    1   1.0000  1.0000  0.0000  10.16667  0.05    0.28
Q5    1   0.3333  0.6667  0.0191  10.33333  0.05    0.27
;
_shelx_res_checksum                51507
_shelx_hkl_file
;
  -2   3  -5   14.62    3.68   0
  -2   5  -5    0.05    1.51   0
   0   0  -4 6611.88   50.07   0
   0   2  -6   -1.89    3.38   0
  -2   2  -4   10.01    4.26   0
  -2   4  -5  112.88    4.37   0
   1   3  -6    3.31    1.62   0
  -3   5  -3  536.65    8.58   0
  -1   2  -5  970.97   14.44   0
  -1   5  -5   19.18    1.86   0
   0   1  -5  231.08    8.03   0
  -3   4  -2  145.43    5.39   0
  -3   5  -2  374.49    7.10   0
  -2   3  -4  688.06   11.67   0
  -2   6  -3    3.17    1.43   0
  -2   5  -4  117.25    4.39   0
  -1   3  -5   25.18    3.46   0
  -2   4  -4   34.42    3.12   0
   1   0  -4  108.22    6.78   0
  -2   6  -2  324.35    6.61   0
   1   1  -5  962.65   13.29   0
  -1   6  -3  126.12    3.62   0
   1   4  -5    3.71    1.40   0
  -1   5  -4   12.87    2.63   0
   2   1  -5   27.32    2.91   0
  -2   5  -3    0.33    2.39   0
   0   3  -5    4.58    2.22   0
   2   3  -5  129.19    3.69   0
  -2   4  -3  468.94    8.68   0
   0   5  -4   12.06    1.70   0
   2   2  -5  124.42    4.64   0
  -1   3  -4  387.74    8.50   0
  -1   6  -2   38.68    2.63   0
  -1   2  -3 3968.13   26.68   0
  -2   4  -2  117.01    4.61   0
   3   3  -4    5.14    1.27   0
   3   3  -4    1.94    0.81   0
  -2   5  -1    1.45    2.93   0
   0   2  -4    5.50    2.40   0
   0   4  -4  171.11    5.83   0
   0   6  -1   37.18    4.06   0
   1   4  -4    7.82    1.84   0
   1   5  -3    5.54    1.29   0
   0   3  -4  891.32   12.24   0
   0   5  -3  113.01    4.43   0
  -2   4  -1  881.25   10.43   0
  -1   3  -3  178.22    5.39   0
  -1   4  -3  726.06   11.15   0
  -1   5  -2   32.36    3.42   0
   3   2  -4  109.51    4.03   0
   1   3  -4   38.68    3.04   0
   2   1  -4  356.07    8.26   0
   2   2  -4   42.70    3.58   0
   2   4  -3   -1.04    1.21   0
   0   4  -3  845.27   12.44   0
   0   5  -2   43.62    3.36   0
  -1   5  -1  160.39    5.87   0
   0   2  -3  529.71    8.71   0
   2   5  -1    3.75    2.09   0
   3   4  -2   49.16    2.16   0
   4   2  -3    2.71    1.66   0
   1   4  -3   14.82    2.60   0
  -1   3  -2 1050.87   10.83   0
   0   3  -3    9.71    2.24   0
  -1   5   0   37.79    3.15   0
   2   5   0    9.88    3.00   0
   4   1  -3   72.16    3.94   0
   0   5  -1  190.18    6.03   0
   1   3  -3  320.69    7.07   0
   2   3  -3  569.14    9.20   0
  -1   4  -1 1403.02   13.70   0
   0   4  -2  506.72    9.90   0
   2   4  -2   34.23    2.49   0
   1   2  -3   67.34    3.35   0
   3   2  -3    4.49    2.58   0
   3   4  -1  298.10    6.11   0
   0   5   0   62.73    4.13   0
   1   4  -2   33.41    3.09   0
   3   1  -3  711.08   10.57   0
   4   3  -1   33.10    2.27   0
   0   5   1  178.74    6.51   0
   3   3  -2   14.65    2.14   0
  -1   4   0 1150.43   11.57   0
   1   5   1   12.81    3.61   0
   4   2  -2  507.45    8.24   0
   3   4   0  108.20    5.21   0
   2   4  -1   -2.57    1.96   0
   1   4  -1   26.79    3.21   0
   3   4   1  263.62    8.08   0
   4   3   0   75.80    3.70   0
   4   1  -2   34.87    2.93   0
   5   1  -1  287.10    6.44   0
   1   2  -2 1894.67   13.63   0
   3   3  -1    2.79    1.91   0
   0   4   0  691.45   10.31   0
   2   2  -2  137.73    4.25   0
   2   3  -1 1083.67   12.21   0
   2   4   1    0.49    3.87   0
   0   4   1 1240.00   12.77   0
   1   3  -1  572.90    9.28   0
   2   1  -2 1074.79   10.02   0
   2   4   3   -3.27    3.60   0
   3   0  -2 2353.02   15.01   0
   1   4   1   22.72    4.42   0
   3   3   0   14.92    2.67   0
   0   4   2  391.94    7.55   0
   0   3   0 2865.44   17.29   0
   1   4   3   16.37    5.29   0
   3   2  -1   -3.21    1.75   0
   4   2   0  605.00    9.20   0
   4   1  -1  145.00    7.47   0
   3   4   0   90.09    3.65   0
   4   0   0  705.53   14.54   0
   3   0  -1   34.85    4.03   0
   3   3  -1    1.14    2.60   0
   4   2   0  645.18   12.94   0
   1   4  -2   25.39    2.18   0
   1   5  -1    1.95    1.52   0
   4   2   3    5.75    2.24   0
   2   4  -1    2.08    2.23   0
   3   4   2   48.46    2.69   0
   4   2   1    5.23    5.07   0
   3   2  -1   -0.03    3.13   0
   4   1   3   97.24    5.31   0
   1   3  -2  125.41    4.48   0
   3   3   0   22.70    3.93   0
   4   1   2   33.28    5.36   0
   3   0   0 2360.38   21.78   0
   3   3   4    4.57    1.73   0
   2   4   0   47.62    3.73   0
   3   2   0  471.68   11.24   0
   2   1  -1  385.09    7.82   0
   3   1   0 1058.51   16.43   0
   1   4  -1   27.07    3.14   0
   2   2  -1  781.84   11.12   0
   3   0   1   33.22    4.49   0
   3   3   2   17.41    4.23   0
   3   2   4  135.35    4.82   0
   2   4   1   -1.62    3.41   0
   3   2   1    1.61    5.09   0
   0   6   2   -2.03    2.60   0
   3   0   2 2438.59   22.53   0
   3   0   3   13.48    3.99   0
   3   1   1 1336.90   19.15   0
   2   4   2   28.36    4.54   0
   2   4   3   -0.02    3.00   0
   3   2   3    1.88    4.11   0
   1   3  -1  503.79    8.51   0
   1   5   2  483.40   10.05   0
   1   5   3    7.37    2.90   0
   3   1   2  840.36   15.48   0
   0   4  -1 1237.90   12.73   0
   2   2   0  210.35    6.93   0
   2   2   5  123.49    5.02   0
   2   3   4  168.59    6.36   0
   1   4   1   22.45    4.67   0
   0   5   1  162.83    6.38   0
   1   3   0  221.57    6.49   0
   1   4   4   11.73    3.27   0
   0   5   4   16.68    3.22   0
   1   4   2   35.90    5.36   0
  -1   5   0   36.01    2.90   0
   0   5   2   42.44    5.32   0
   1   4   3   14.91    4.56   0
  -2   6   1    5.92    4.19   0
   0   5   3  112.34    7.08   0
   1   3   5   90.78    4.70   0
   2   1   2 1238.04   16.14   0
  -2   6   4  154.34    7.02   0
   0   4   5  237.72    6.78   0
   1   3   4   52.13    4.68   0
  -1   5   1  135.53    6.62   0
   0   4   1 1311.56   17.54   0
   1   2   5   14.03    3.79   0
   1   3   3  341.16   11.13   0
  -1   4   6   54.59    3.16   0
   1   2   1  130.49    6.03   0
  -1   5   4    9.39    4.89   0
   0   4   4  186.79    8.43   0
   0   4   2  493.47   13.40   0
  -1   4   0  941.98   11.31   0
  -1   5   3   72.69    7.42   0
   0   4   3  849.66   17.76   0
  -3   6   4    7.58    5.09   0
   0   2   6    1.69    2.46   0
   1   2   4  737.65   13.68   0
   1   2   2 2138.91   22.56   0
  -3   6   3   -1.14    5.88   0
  -2   5   5    1.61    3.34   0
   0   3   5   -3.07    3.90   0
  -2   5   1   -2.93    4.43   0
  -1   4   5  226.81    7.83   0
   0   3   1   29.69    3.86   0
  -4   6   4   14.95    3.80   0
   1   1   4  410.31    9.02   0
  -4   6   2   35.74    7.19   0
  -1   3   6   70.31    4.21   0
   0   3   4  995.95   16.80   0
   0   3   2 2325.99   24.86   0
   0   3   3   12.83    4.81   0
  -1   4   2  780.07   16.29   0
  -1   4   3  720.46   17.48   0
   0   5   3   81.92    9.62   0
   0   0   4 6667.59   57.04   0
   1   3   4   58.79    9.06   0
  -2   4   6    1.24    3.83   0
  -1   1   5  251.72   13.32   0
   0   3   5   -0.86    7.16   0
   1   3   3  356.40   15.18   0
   1   3   2  146.18    8.68   0
  -2   5   5    1.65    3.58   0
  -1   4   5  217.58    9.29   0
   1   2   3   69.01    6.46   0
   0   1   4   91.16    8.49   0
  -4   5   5    4.26    2.99   0
  -2   2   5   96.21    7.49   0
   0   2   4    6.80    5.15   0
  -2   4   5  130.34    7.50   0
  -1   1   4   90.77    7.42   0
  -1   5   3   72.05    7.20   0
  -4   6   4   14.39    2.67   0
  -2   5   4  100.75    6.30   0
  -2   6   2  487.46   13.30   0
  -1   2   4  415.04   10.68   0
  -1   3   4  315.75   10.25   0
   0   2   3  556.61   11.26   0
  -5   5   4    4.66    3.57   0
  -3   6   3    3.43    3.22   0
  -2   6   1    5.73    7.11   0
  -5   4   4    5.65    3.69   0
  -1   4   3  642.86   13.09   0
  -1   5   1  169.25    8.24   0
   0   3   2 2244.81   21.56   0
  -4   5   4    3.99    3.56   0
  -3   2   4  357.40    9.96   0
  -2   5   3   -0.16    3.48   0
  -4   7   1  218.29    9.87   0
  -2   3   4  661.51   13.14   0
  -4   3   4  267.43    8.54   0
  -4   6   3    0.36    2.60   0
  -3   4   4   54.11    6.12   0
  -5   6   3    1.71    2.79   0
  -4   4   4  184.72    8.12   0
  -3   3   4  975.95   15.68   0
  -1   3   3  160.83    6.40   0
   0   3   1   30.18    4.67   0
  -3   5   3  585.72   11.93   0
  -2   4   3  443.18   10.57   0
  -4   5   3   13.20    3.74   0
  -4   6   2   37.77    4.57   0
  -3   6   1   -1.88    5.60   0
  -5   6   2  460.62    9.35   0
  -2   3   3   62.68    4.50   0
  -5   4   3   87.02    5.52   0
  -3   4   3  317.39    9.16   0
  -2   5   1    3.99    5.03   0
  -1   3   2 1020.23   12.91   0
  -3   2   3  186.36    6.21   0
  -3   5   2  382.94    9.95   0
  -6   4   2  400.73    9.39   0
  -4   3   3  820.19   13.02   0
  -4   6   1   -1.80    3.90   0
  -3   6  -1    5.75    7.30   0
  -2   4   2  138.38    5.72   0
  -6   6   1   66.24    4.19   0
  -5   6   1    9.54    3.43   0
  -5   5   2   44.82    4.51   0
  -4   5   2   26.76    3.85   0
  -2   5  -1    5.21    5.61   0
  -3   4   2  130.79    5.60   0
  -3   5   1 1140.79   16.68   0
  -6   6   0    4.50    2.57   0
  -5   4   2   31.95    4.42   0
  -5   3   2  332.67    8.32   0
  -5   6   0  594.76   13.05   0
  -2   4   1  812.12   11.58   0
  -4   4   2  455.59    9.55   0
  -6   6  -1   70.22    4.06   0
  -4   5   1   19.83    4.02   0
  -6   4   1    8.55    3.21   0
  -5   5   1  170.88    6.75   0
  -6   6  -2   -0.04    1.80   0
  -4   2   2  135.85    5.15   0
  -3   3   2 2257.81   17.72   0
  -4   3   2  800.61   11.75   0
  -5   6  -2  471.63   13.40   0
  -3   2   2 1134.78   11.24   0
  -6   5   0   53.41    4.46   0
  -3   4   1  477.60    8.33   0
  -2   4   0  183.96    6.12   0
   0   2  -4    3.32    1.83   0
   1   1  -4  390.24    7.66   0
   3   1  -4  284.61    7.14   0
   1   4  -4    6.34    1.41   0
   3   2  -4  113.99    4.21   0
   2   1  -4  373.22    8.20   0
   1   5  -3    4.83    0.91   0
   4   2  -3    3.74    1.90   0
   1   2  -4  714.51   10.41   0
  -1   3  -3  169.16    4.61   0
   0   5  -3   85.11    3.09   0
   1   3  -4   38.31    2.95   0
   2   2  -4   41.90    3.69   0
  -1   4  -3  703.25    8.77   0
   3   3  -3    2.72    1.80   0
   3   4  -2   50.62    2.23   0
   2   4  -3    1.02    1.46   0
   1   1  -3 3664.79   24.08   0
   3   2  -3   -4.73    2.25   0
   4   2  -2  421.46    8.67   0
   1   4  -3   12.38    2.43   0
   4   3  -1   33.01    2.73   0
  -1   5  -2   30.98    2.86   0
   2   1  -3  159.17    5.70   0
   2   3  -3  490.92    9.01   0
   2   5  -1    1.33    1.08   0
   4   1  -2   27.92    4.39   0
   1   2  -3   56.06    3.51   0
   2   2  -3  398.41    8.73   0
   3   4  -1  288.01    5.54   0
   3   3  -2   11.77    2.86   0
   2   4  -2   29.58    2.79   0
  -1   4  -2  782.76    9.01   0
   0   6   0    1.27    2.25   0
   4   2  -1   11.48    3.27   0
   3   2  -2  307.47    7.85   0
   1   4  -2   26.39    2.70   0
   3   4   0  105.35    3.89   0
   0   4  -2  444.29    7.49   0
   2   3  -2  404.53    8.35   0
  -1   5  -1  156.46    4.87   0
   2   1  -2 1124.63   12.16   0
   0   5  -1  181.66    4.98   0
   0   6   1   38.00    3.73   0
   2   4  -1    3.86    2.23   0
   2   5   1    3.33    1.87   0
   3   3  -1    2.74    2.35   0
   2   2  -2  136.44    4.74   0
   1   3  -2  140.18    4.39   0
   1   2  -2 2138.87   14.97   0
   3   0  -1   37.36    3.22   0
   1   5   0  470.21    7.51   0
   4   0   0  702.87   11.93   0
   1   4  -1   25.22    2.46   0
   3   1  -1 1215.56   13.24   0
  -1   4  -1 1418.62   10.64   0
   3   3   0   21.20    2.80   0
   2   3  -1  914.93   11.78   0
   2   4   0   38.03    2.69   0
   4   2   1    9.55    3.12   0
   0   4  -1 1240.20   11.63   0
   0   5   0   44.93    2.78   0
  -1   5   0   38.47    2.62   0
   2   2  -1  822.84    9.24   0
   1   3  -1  510.04    7.16   0
   4   1   1  156.73    6.14   0
   3   2   0  430.36    7.67   0
   3   3   1    2.74    2.20   0
   2   4   1   -3.87    1.78   0
   0   5   1  177.64    5.24   0
   1   2  -1  125.75    3.18   0
   1   5   3    1.61    2.33   0
   2   3   0  483.65    7.94   0
   3   1   0  994.08   10.63   0
   3   3   2   16.49    2.54   0
   2   4   2   23.51    2.99   0
   4   1   2   30.77    3.30   0
   3   3   3    1.67    1.78   0
  -1   4   0  948.83    8.47   0
   2   4   3    2.55    2.15   0
   2   4   4   14.41    2.15   0
   3   2   1    1.24    2.30   0
   0   5   2   44.76    4.13   0
   1   4   1   17.17    2.11   0
   4   1   3   90.42    4.38   0
   4   1   4    6.40    2.46   0
   2   2   0  171.41    4.39   0
   1   3   0  181.62    4.53   0
   2   3   1  926.76   11.01   0
   0   5   4    4.42    3.54   0
  -1   5   2   31.80    3.57   0
   3   1   1 1342.32   12.93   0
   1   4   2   27.50    3.50   0
   2   3   2  384.61    8.58   0
   3   2   5   -1.17    2.05   0
  -1   5   3   69.13    6.55   0
   1   4   5    6.22    2.57   0
   1   4   3   15.52    4.48   0
  -1   5   4    5.06    4.25   0
   1   3   1  455.27    7.58   0
   2   2   1  900.13   10.95   0
   2   3   3  689.55   13.17   0
   2   3   4  178.48    7.40   0
   0   4   2  452.58   10.44   0
  -4   3   4  291.97   11.69   0
  -2   2   4    0.97    5.39   0
  -4   5   4   10.12    4.84   0
  -2   4   4   32.21    5.82   0
  -3   6   3   -1.03    2.90   0
  -4   2   3  500.46   16.65   0
  -4   4   4  176.04    9.69   0
  -2   1   3 3839.50   32.81   0
  -2   3   4  669.62   14.60   0
  -3   3   4  902.76   17.82   0
  -1   4   3  723.05   12.80   0
  -5   6   3    8.17    3.83   0
  -3   4   4   50.80    7.28   0
  -6   4   2  393.82   12.48   0
  -4   6   3   -1.51    2.66   0
  -5   4   3   46.53    6.62   0
  -6   5   2   39.05    6.28   0
  -5   5   3   85.21    7.04   0
  -1   2   3 3726.87   27.47   0
  -1   3   3  187.20    7.57   0
  -4   3   3  677.56   15.38   0
  -5   3   2  338.93   12.70   0
  -4   5   3   15.86    5.40   0
  -2   2   3  536.67   11.09   0
  -5   7   1    1.85    2.81   0
  -2   4   3  428.53   11.21   0
  -4   2   2  132.35    8.74   0
  -4   4   3  876.83   16.67   0
  -3   6   2    9.61    3.69   0
  -6   4   1    6.09    6.00   0
  -5   6   2  435.42   10.43   0
  -2   3   3   55.19    4.84   0
  -6   6   1   62.65    5.62   0
  -3   3   3   19.52    4.58   0
  -3   4   3  286.41    9.74   0
  -4   6   2   32.29    4.00   0
  -1   4   2  771.68   11.17   0
  -6   5   1  251.04    9.55   0
  -2   5   2  324.17    8.52   0
  -5   5   2   50.93    6.30   0
  -5   7   0   39.67    3.75   0
  -5   3   1    6.19    5.38   0
  -5   6   1    8.53    4.21   0
  -4   5   2   34.01    5.62   0
  -3   5   2  363.91    9.44   0
  -1   3   2 1186.35   12.89   0
  -3   6   1   -1.48    3.73   0
  -4   4   2  421.35   11.50   0
  -6   5   0   66.75    6.07   0
  -5   7  -1    1.27    2.02   0
  -4   6   1    1.75    3.81   0
  -4   7  -1  220.50    8.69   0
  -6   6  -1   66.23    4.92   0
  -3   4   2  136.89    6.06   0
  -2   5   1    3.76    3.26   0
  -5   6   0  575.76   12.92   0
  -6   5  -1  276.29    9.05   0
  -1   4   1 1380.38   13.42   0
  -3   6   0   11.62    4.46   0
  -4   6   0   35.90    4.51   0
  -3   5   1 1046.94   14.60   0
  -6   5  -2   42.51    4.12   0
  -5   5   0   56.00    6.39   0
  -5   4   0   38.52    5.41   0
  -5   6  -1    8.05    4.05   0
  -4   2   0  196.28    6.98   0
  -3   4   1  485.53   10.54   0
  -4   6  -1    1.62    3.58   0
  -3   6  -1    4.72    4.76   0
  -2   5   0  473.88    9.93   0
  -5   3  -1    3.70    5.03   0
  -5   6  -2  417.49    9.98   0
  -4   5   0   50.59    5.70   0
  -3   3   1   25.20    2.83   0
  -5   6  -3    5.10    2.61   0
  -3   5   0  492.03   10.61   0
  -5   4  -1  154.85    8.14   0
  -4   3   0 1144.01   14.84   0
  -4   4   0  701.07   13.60   0
  -4   6  -2   30.43    4.40   0
  -1   4   0 1124.65   12.06   0
  -5   3  -2  323.31   11.37   0
  -5   5  -2   53.61    5.80   0
  -4   6  -4   16.52    2.51   0
  -4   6  -3    2.83    2.69   0
  -4   5  -1   22.66    5.36   0
  -3   6  -4    9.66    3.83   0
  -5   4  -2   31.79    4.86   0
  -5   5  -3  107.67    6.01   0
  -3   4   0  199.50    6.94   0
  -2   5  -1   -4.85    3.84   0
  -5   3  -3   -2.53    4.09   0
  -3   5  -1  938.01   15.97   0
  -5   4  -3   80.61    6.44   0
  -3   3   0 2818.41   22.05   0
  -4   4  -1 1279.77   20.86   0
  -4   5  -2   31.09    5.55   0
  -4   3  -1 1259.83   17.79   0
  -2   5  -2  364.80   12.75   0
  -4   5  -5    5.71    2.12   0
  -3   5  -2  391.59   11.62   0
  -4   5  -3   11.98    4.52   0
  -4   5  -4    7.95    3.11   0
  -3   4  -1  556.02   11.68   0
  -4   2  -2  132.61    6.74   0
  -4   4  -2  436.46   13.11   0
  -3   5  -5  126.60    6.23   0
  -3   5  -3  594.47   15.00   0
  -2   5  -3    2.68    6.40   0
  -3   5  -4  181.00    8.47   0
  -2   5  -4  109.45   10.27   0
  -4   3  -6   40.73    3.60   0
   3   0   5   -1.15    4.15   0
   3   2   0  429.21    9.82   0
   3   3   1    7.15    4.99   0
   2   2  -1  784.24    9.56   0
   3  -1   2 2005.98   22.21   0
   3   3   4    9.41    2.80   0
   3   3   2   14.91    4.42   0
   3   1   5  198.04    6.70   0
   3   3   3   -2.83    3.36   0
   2   2   6    2.30    1.90   0
   2   4   1    1.31    2.94   0
   3   0   1   24.81    5.16   0
   2   4   4   12.26    2.56   0
   2   3   0  467.49   10.08   0
   3   2   4  135.83    6.30   0
   2   4   3    0.99    3.56   0
   3   0   2 2259.71   27.28   0
   3   1   4  291.92    9.21   0
   3   2   2  374.81   12.73   0
   3   2   3   -0.34    4.90   0
   1   5   3    2.17    2.94   0
   3   1   2  808.45   17.56   0
   1   4   0   42.17    3.85   0
   3   1   3  809.46   16.65   0
   2   2   0  209.48    7.29   0
   1   3   6    5.80    2.41   0
   2   3   1  992.66   18.16   0
   1   4   5    2.13    2.88   0
   2   1   5   29.98    5.13   0
   2   3   4  167.10    7.78   0
   2   0   4   -0.63    5.58   0
   1   2   6  116.18    5.58   0
   0   4   6   13.88    1.79   0
   2   3   3  726.72   16.78   0
   1   4   1   27.90    7.21   0
   2   2   1  784.12   16.03   0
   2   0   3  575.94   13.56   0
   2   1   1  335.23   11.14   0
   2   1   4  408.27   12.38   0
   1   3   0  231.55    7.75   0
   0   5   4    7.44    4.03   0
   1   3   5   72.87    6.02   0
   2   2   2  144.21    9.51   0
   2   2   3  496.30   14.92   0
   1   4   3   14.05    6.45   0
   2   1   2 1245.27   20.76   0
   2   1   3  144.31    9.01   0
   0   5   2   36.93    8.29   0
   0   5   3   98.30    8.31   0
   1   2   5   10.35    5.01   0
   0   2   6    3.60    4.67   0
  -1   4   6   57.01    3.85   0
  -1   5   5   23.58    3.75   0
   0   4   0  594.27   12.37   0
   1   3   4   35.19    7.51   0
   1   3   1  618.50   15.86   0
   1   3   3  350.14   14.49   0
   0   4   4  185.46   10.88   0
  -1   3   6   74.32    5.47   0
   0   3   5   -1.55    5.07   0
  -2   6   3    1.09    6.58   0
   0   4   1 1327.83   24.34   0
  -2   4   6    3.96    3.85   0
   0   4   3  859.40   21.35   0
   1   2   3   62.40    7.55   0
  -1   5   1  135.95   11.34   0
   1   2   2 1899.39   27.45   0
   0   1   5  235.01   10.07   0
   0   4   2  455.02   16.52   0
  -1   4   5  222.81    9.21   0
  -1   5   3   92.25   10.34   0
   0   2   5  105.61    8.21   0
  -3   6   4    5.30    5.24   0
   0   3   4  962.81   19.77   0
  -2   3   6  105.69    7.51   0
  -3   5   5  140.02    7.20   0
  -2   5   4  136.88   10.48   0
   0   3   3   17.16    6.80   0
  -3   6   1    0.10   12.06   0
  -4   6   4   17.42    5.06   0
  -1   4   0  993.74   17.65   0
  -2   4   5  138.52    7.92   0
   0   1   4   74.10    6.81   0
  -1   2   5  945.38   17.57   0
  -4   5   5    7.62    3.03   0
  -1   4   1 1419.52   24.02   0
  -1   4   2  740.92   19.19   0
   0   2   3  531.36   12.53   0
  -3   5   4  173.42   10.65   0
  -1   3   4  357.52   11.52   0
  -3   4   5   93.74    6.42   0
  -4   6   2   24.47   11.59   0
  -2   4   4   37.45    7.02   0
  -4   6   1   -0.93   10.63   0
  -5   4   5   14.33    3.48   0
  -2   2   5   86.85    6.43   0
  -1   3   3  164.60    7.90   0
  -3   5   3  686.90   19.40   0
  -1   2   4  360.01    9.77   0
  -5   6   2  521.05   17.25   0
  -3   3   5    6.62    4.24   0
  -2   4   3  417.78   12.74   0
  -6   6   2   -0.92    2.38   0
  -6   6   2   -0.47    1.61   0
  -5   5   4   11.64    2.93   0
  -3   5  -4  176.01    6.66   0
  -2   2  -6    5.89    5.20   0
  -1   3  -7    2.52    1.63   0
  -3   5  -3  692.30   12.40   0
   0   1  -7   16.50    3.94   0
  -2   4  -6    4.62    2.68   0
  -3   4  -2  159.61    7.65   0
  -2   3  -6  112.50    5.71   0
   0   0  -6 1317.31   24.11   0
  -3   3  -3   14.68    4.35   0
  -2   5  -5    1.51    2.86   0
  -1   1  -6   14.80    6.33   0
  -3   4  -3  311.79    9.34   0
  -1   0  -4   85.30   13.28   0
   1   1  -7   79.82    3.92   0
  -2   2  -5  110.55    7.14   0
  -1   4  -6   49.24    3.05   0
  -2   3  -5   15.71    3.40   0
  -2   4  -5  123.23    5.47   0
  -2   5  -4  120.42    5.12   0
  -1   2  -6   57.98    4.75   0
  -1   5  -5   19.91    2.05   0
  -2   2  -4    1.98    4.08   0
  -1   3  -6   66.64    4.04   0
   0   4  -6   25.78    2.04   0
   1   0  -6   11.07    4.46   0
  -2   5  -3    2.67    2.14   0
  -2   2  -3  570.12   12.20   0
   0   0  -5    7.01    5.00   0
   0   1  -6   15.13    4.24   0
  -2   4  -4   28.16    3.30   0
  -1   5  -4   12.24    2.61   0
  -1   1  -4  101.93    6.72   0
  -1   2  -5  869.44   14.28   0
  -1   4  -5  215.19    6.52   0
   0   2  -6    1.65    2.56   0
   0   3  -6  171.88    5.09   0
  -2   3  -3   53.24    3.84   0
  -2   4  -3  401.35    9.01   0
  -2   3  -2 1934.20   17.04   0
  -2   4  -2  123.51    4.93   0
  -1   3  -5   27.21    3.37   0
   0   5  -4    5.46    2.21   0
   1   3  -6    6.44    1.58   0
  -1   5  -3   66.20    4.20   0
   1   1  -6   56.76    4.40   0
   0   4  -5  253.64    6.50   0
   1   4  -5    5.78    1.54   0
  -1   4  -4  283.59    7.90   0
   2   1  -6   55.66    3.86   0
  -1   2  -4  381.39    9.00   0
   1   0  -5  259.83    9.40   0
  -1   3  -4  311.03    8.03   0
   0   3  -5    2.76    2.84   0
   0   2  -5   95.98    5.31   0
  -1   4  -3  818.12   12.95   0
  -1   2  -3 3692.66   24.64   0
   1   3  -5   97.40    4.85   0
   2   3  -5  135.01    4.27   0
  -1   3  -3  159.72    5.50   0
   0   1  -4   82.26    6.14   0
  -1   4  -2  825.10   11.96   0
   1   4  -4    8.15    2.34   0
  -1   4  -1 1283.67   13.83   0
   1   2  -5   14.83    3.49   0
   4   1  -5   17.43    2.23   0
   3   2  -5   -0.36    1.91   0
   0   3  -4  943.01   14.98   0
   0   2  -4    6.21    2.80   0
   2   2  -5  125.17    5.19   0
  -1   3  -2 1146.26   12.71   0
   3   0  -5    2.89    3.69   0
   2   1  -5   29.53    3.92   0
   3   3  -4    5.78    1.62   0
   3   1  -5  221.70    6.86   0
   1   3  -4   50.47    4.94   0
   4   2  -4  138.74    4.81   0
   2   3  -4  149.45    5.90   0
   0   4  -2  497.23   10.78   0
   0   3  -3   12.74    3.19   0
   1   1  -4  398.44    9.51   0
   1   2  -4  684.54   13.06   0
   5   0  -4    3.92    2.45   0
   0   4  -1 1274.11   15.09   0
   2   2  -4   35.74    4.02   0
   3   2  -4  119.29    5.44   0
   3   3  -3   -1.28    1.80   0
   4  -1  -4   39.93    4.51   0
   1   3  -3  333.33   10.03   0
   2   1  -4  354.56    9.21   0
   2   3  -3  600.52   11.89   0
   2   4  -1    1.82    6.84   0
   1   4  -1   23.08    5.31   0
   3   1  -4  287.90    8.31   0
   4   0  -4  169.34    7.17   0
   5   1  -3  120.35    4.99   0
   4   2  -3    5.36    2.27   0
   4   3  -1   28.35    4.19   0
   1   2  -3   57.48    4.23   0
   2   4   0   24.62    7.95   0
   1   1  -3 3792.90   24.17   0
   1   4   0   46.02    5.65   0
   3   3  -2    7.74    2.97   0
   0   3  -1   30.70    3.04   0
   3   2  -3    0.88    2.96   0
   6   0  -2    2.84    2.11   0
   2   2  -3  463.70   10.51   0
   5   0  -3  102.76    5.41   0
   2   3  -2  363.20    9.40   0
   0   1  -4   79.53    4.71   0
   1   1  -5  819.90   12.68   0
   1   2  -5   14.56    3.02   0
   1   0  -4   98.85    6.09   0
   3   2  -5   -0.65    1.67   0
  -1   3  -3  149.01    4.47   0
   5   0  -4   15.91    2.78   0
   1   4  -4    4.23    1.92   0
   2   1  -5   26.26    3.44   0
   0   2  -4    7.55    2.27   0
   4  -1  -4   47.32    5.06   0
   3   3  -4    6.41    1.65   0
   4   2  -4  166.40    4.36   0
   1   1  -4  413.01    9.58   0
   2   0  -4    4.32    3.30   0
   0   4  -3  908.12   12.62   0
   4   0  -4  173.43    7.47   0
   4   1  -4    8.02    2.66   0
   1   2  -4  638.01   11.07   0
   2   4  -3    0.90    1.56   0
   3   0  -4  977.05   15.44   0
   3   2  -4  101.72    4.93   0
   5   1  -3  129.14    4.38   0
   1   4  -3   15.66    2.99   0
   2   1  -4  371.93    9.58   0
   2   2  -4   31.70    3.51   0
   3   1  -4  299.81    8.53   0
   5   0  -3  109.90    5.93   0
   0   3  -3   12.99    3.08   0
   4  -1  -3  322.94    9.92   0
   3   3  -3   -1.07    1.85   0
   4   2  -3    3.00    2.18   0
   4   3  -2    4.09    1.47   0
   4   3  -2    0.56    1.42   0
   0   4  -2  473.30    9.10   0
   1   1  -3 3736.30   24.19   0
   2   0  -3  571.01   11.07   0
   2   3  -3  481.72    9.22   0
   2   4  -2   24.85    2.49   0
   4   0  -3  861.97   14.22   0
   4   1  -3   60.04    4.54   0
   3   2  -3    3.03    2.94   0
   1   4  -2   23.84    3.01   0
   2   1  -3  141.19    5.43   0
   2   2  -3  375.96    7.97   0
   3   1  -3  654.44   11.79   0
   4   3  -1   29.15    2.27   0
   5   0  -2   42.93    4.42   0
   0   3  -2 2359.83   16.31   0
   3   3  -2    9.82    2.68   0
   4   2  -2  433.18    8.75   0
   4  -1  -2  148.19    6.39   0
   6   0   0    2.75    2.41   0
   2   4  -1   -0.55    1.87   0
   5   2   0    4.46    1.86   0
   1   3  -2  116.61    4.42   0
   2   3  -2  364.69    7.58   0
   5   1  -1  256.06    6.85   0
   4   3   0   68.25    3.53   0
   4   0  -2  450.32    9.58   0
   3   2  -2  316.21    7.66   0
   3   4   1  205.55    7.37   0
   5  -1  -1   17.83    4.44   0
   1   2  -2 2115.42   14.47   0
   3   3  -1   -1.37    2.00   0
   5   2   1   27.21    2.26   0
   5   2   1   15.75    1.70   0
   4   2  -1    9.84    2.59   0
   3   1  -2  762.02   10.74   0
   2   1  -2 1019.86   10.83   0
   4   3   1   32.26    2.75   0
   2   4   0   35.17    3.25   0
   5   1   0   61.36    3.95   0
   4   3   2   46.53    2.90   0
   2   3  -1 1019.55   11.67   0
   0   4   0  613.76    8.27   0
   1   3  -1  535.13    7.62   0
   3   2  -1    0.73    2.41   0
   4   2   0  573.48    9.74   0
   2   4   1    1.09    3.74   0
   4   0  -1 1296.62   15.27   0
   5  -1   0   46.95    4.71   0
   5   0   0   70.22    4.65   0
   2   2  -1  821.26    9.59   0
   3   1  -1 1294.74   13.05   0
   2   4   2   21.76    4.51   0
   3   3   1   -0.56    2.07   0
   4   2   1   12.20    2.91   0
   5   1   2   46.74    3.81   0
   1   4   1   20.75    3.49   0
   4   1   0   36.90    3.72   0
   2   4   3   -0.57    3.40   0
   2   1  -1  354.26    5.73   0
   3   2   0  426.67    8.70   0
   5  -1   1   27.88    3.96   0
   3   3   2   13.39    3.15   0
   4   2   2  495.47   10.17   0
   1   3   0  183.75    4.63   0
   4  -1   0  237.70    6.58   0
   3   3   4    8.22    3.38   0
   4   2   4  167.15    5.05   0
   5   0   2   52.59    6.02   0
   1   4   2   33.57    5.14   0
   3   3   3   -0.78    2.81   0
   1   2   7    0.26    1.12   0
   0   4   6   20.13    2.12   0
   1   3   6    2.56    1.61   0
   2   2   5  108.44    6.05   0
  -1   5   5   16.73    3.39   0
   2   0   6    0.34    3.70   0
   2   2   4   40.49    6.98   0
  -1   5   4    5.13    7.11   0
   1   3   2  154.24    7.76   0
   0   4   2  415.86   11.34   0
   2   1   2 1239.65   19.16   0
   0   4   5  249.78   10.04   0
   2   1   5   26.63    5.91   0
   1   3   3  352.51   13.26   0
   1   3   4   58.94    8.08   0
   1   2   6   97.80    5.63   0
   2   0   5   80.92    7.20   0
   2   1   3  186.22    9.05   0
   2   1   4  368.55   12.13   0
   0   3   1   22.58    3.29   0
  -2   5   5    1.13    5.65   0
  -1   4   6   50.72    4.07   0
   0   2   7    0.95    2.69   0
   2   0   4    8.01    5.23   0
   0   3   6  176.72    6.82   0
  -1   3   7   -0.32    1.84   0
   1   2   2 2044.38   23.32   0
  -1   4   2  759.48   15.24   0
  -1   4   5  208.28   10.24   0
   0   1   7   13.88    3.13   0
   1   2   3   58.76    6.54   0
   1   2   4  684.44   16.25   0
   0   3   5    3.63    5.85   0
  -2   5   3    0.09    8.49   0
  -1   4   3  657.53   18.90   0
  -4   5   5    5.94    3.70   0
  -1   1   5  204.79   10.68   0
  -2   5   1    4.85    9.57   0
  -1   4   1 1449.69   25.19   0
  -1   4   2  807.15   21.27   0
  -1   3   4  339.42   13.30   0
  -2   3   5   11.21    8.01   0
  -3   4   5   73.79    7.50   0
  -2   4   4   34.62    8.07   0
  -4   6   2   19.88   12.10   0
  -5   6   3    4.09    5.73   0
  -2   1   5  834.17   18.32   0
  -2   2   5   91.07    8.12   0
  -4   4   5  235.52    9.06   0
  -4   5   4   12.24    5.57   0
  -3   5   3  689.73   20.74   0
  -3   3   5    3.66    6.08   0
  -2   4   3  410.19   14.97   0
  -5   5   4   15.21    4.62   0
  -3   2   5   30.18    7.40   0
  -4   3   5  229.66   10.61   0
  -3   4   4   46.84    7.00   0
  -2   3   4  638.60   16.61   0
  -1   3   2 1135.86   20.31   0
  -5   6   1   12.19   12.14   0
  -4   5   3   10.98    8.62   0
   2   3   5  136.18    5.54   0
   1   4   5    3.25    2.95   0
   2   3   3  670.48   15.74   0
   3   0   2 2217.88   25.83   0
   2   3   4  151.80    8.06   0
   3   1   3  808.94   17.79   0
   0   4   1 1270.44   12.75   0
   1   4   4    4.94    4.37   0
   3   0   5    0.09    3.79   0
   1   3   1  475.79    9.83   0
   2   1   1  389.97    8.63   0
   2   2   2  153.40    8.00   0
  -1   5   5    9.79    4.86   0
   0   4   6   24.00    3.00   0
   1   2   7    0.39    1.32   0
   1   2   7    0.89    0.90   0
   1   3   6    2.42    2.54   0
   2   2   5  140.94    7.44   0
   2   1   6   60.88    4.91   0
   0   4   2  397.12   10.51   0
   1   3   2  142.71    7.03   0
   2   2   4   38.88    7.02   0
   2   0   6    1.18    4.21   0
   0   4   5  255.60   10.06   0
   1   3   5   79.82    6.92   0
   2   1   2 1084.96   17.11   0
   1   1   7   89.29    4.85   0
   1   3   3  331.49   12.65   0
   1   3   4   36.07    7.30   0
   0   4   4  191.98   11.90   0
  -2   6   1   10.59    4.78   0
  -2   5   2  334.59   10.25   0
  -1   5   1  146.44    8.50   0
  -5   7   0   43.47    4.03   0
  -4   3   2  814.51   15.72   0
  -6   6   0    5.00    4.46   0
  -4   7   0   91.78    6.84   0
  -5   6   1    2.81    4.09   0
  -4   4   2  430.63   12.28   0
  -3   6   1    5.19    3.79   0
  -1   3   2 1220.17   14.51   0
  -2   6   0  520.69   14.23   0
  -5   7  -1    2.11    1.72   0
  -5   7  -1    2.37    1.21   0
  -4   6   1   -0.61    3.41   0
  -2   4   2  106.30    5.29   0
  -4   7  -1  315.45    9.39   0
  -5   5   1  183.25    7.71   0
  -3   4   2  121.46    5.64   0
  -2   3   2 1882.02   16.56   0
  -2   5   1   -3.63    2.74   0
  -5   6   0  479.80   12.73   0
  -1   4   1 1379.79   15.38   0
  -5   3  -2  313.01   13.20   0
  -3   5   0  489.37   10.90   0
  -5   4  -5    9.98    2.57   0
  -4   4   0  607.50   13.83   0
  -5   3  -4  108.49    7.91   0
  -5   5  -2   33.81    6.48   0
  -4   2  -1  890.04   17.69   0
  -4   6  -2   23.54    5.28   0
  -5   3  -3    0.88    7.73   0
  -5   5  -4    4.84    2.71   0
  -5   5  -3   86.12    6.14   0
  -3   6  -2    6.72    4.53   0
  -4   5  -1   22.08    5.36   0
  -5   4  -4    3.45    3.71   0
  -5   4  -3   51.37    6.59   0
  -3   6  -3    0.34    4.12   0
  -4   2  -2  126.09    9.04   0
  -3   3   0 3066.93   23.49   0
  -3   5  -1 1021.99   16.62   0
  -2   4   0  164.85    5.92   0
  -4   5  -2   34.61    6.19   0
  -2   5  -1    0.94    4.55   0
  -4   5  -5    3.35    2.69   0
  -4   2  -3  488.02   18.20   0
  -4   2  -4   43.64    9.67   0
  -4   3  -2  788.07   18.49   0
  -4   4  -2  458.44   15.74   0
  -4   5  -4    9.55    4.27   0
  -4   5  -3   11.04    6.11   0
   3   1  -5  202.93    6.39   0
   0   4  -2  491.96   12.57   0
   2   3  -4  166.03    6.50   0
   4   2  -4  155.23    5.02   0
   0   3  -3    8.91    3.53   0
   0   4   0  686.72   12.84   0
   2   4  -2   37.34    6.57   0
   0   2  -3  537.18    9.63   0
   1   1  -4  415.25    9.03   0
   1   2  -4  712.86   13.00   0
   3   3  -3    0.76    2.07   0
   0   3  -2 2424.87   22.90   0
   1   3  -3  330.49   10.61   0
   1   4   0   49.76    6.31   0
   2   3  -3  584.45   12.91   0
   4   1  -4   10.66    3.08   0
   0   3  -1   32.46    4.27   0
   2   1  -4  360.34    9.16   0
   4   2  -3    4.96    2.08   0
  -2   3  -1  151.73    6.74   0
  -1   5  -4   10.40    4.51   0
   0   5  -3   98.23   11.19   0
  -1   5  -3   70.42    6.74   0
   0   4  -6   20.09    1.98   0
  -2   3  -5   14.20    3.37   0
  -2   4  -3  440.29   11.56   0
  -1   3  -6   79.89    5.69   0
  -1   4  -5  219.75    8.66   0
   0   2  -7    3.71    2.08   0
  -2   2  -4    3.85    4.66   0
  -2   3  -4  732.72   15.21   0
   1   4  -5    6.36    4.10   0
  -2   3  -3   52.36    5.33   0
  -1   4  -2  759.78   17.16   0
   0   4  -5  236.77   10.13   0
  -1   2  -6   53.65    4.88   0
  -1   4  -4  267.71   10.50   0
   1   4  -2   37.85    8.54   0
  -1   4  -3  722.36   15.54   0
   0   4  -2  393.98   12.08   0
   1   2  -7    0.57    1.02   0
   1   4  -4    9.92    5.62   0
   1   4  -3    8.65    5.99   0
   3  -2  -4  311.16   11.24   0
  -1   2  -1 8107.50   17.76   0
   3  -2  -3  155.58    7.02   0
   2   0  -2   10.71    2.94   0
   3  -1  -4  620.53   15.40   0
   2   1  -4  306.63   11.59   0
   2   1  -3  143.95    7.20   0
   1   1  -1 8551.07   24.36   0
   3  -2  -2 1131.07   10.34   0
   1   2  -2 2074.10   18.64   0
   3  -1  -2 2076.50   15.64   0
   2   0  -1 1241.54    9.82   0
   0   3  -2 2423.68   21.12   0
   3   0  -2 2389.09   18.90   0
   2   1  -1  362.73    6.54   0
   1   0   0  570.25    4.28   0
   0   1   0  559.78    3.95   0
   3  -1  -1  127.31    3.87   0
   1   1   0 2237.43   11.15   0
   4  -1  -2  126.95    6.37   0
   2   2  -1  728.21   10.32   0
   2   0   0   29.43    2.21   0
   2   1   0 1524.22   11.74   0
   1   2   0 2929.06   15.25   0
   4  -1  -1  509.07    8.60   0
   4   0  -1 1402.50   14.87   0
   2   3  -1  946.65   13.94   0
   3  -1   0 2658.90   14.25   0
   3   1   0  901.22   11.14   0
   0   3   0 3248.15   15.89   0
   0   4  -1 1310.95   13.98   0
  -1   2   0 2224.50    6.72   0
   2   1   1  370.37    6.37   0
   1   2   1  137.84    4.12   0
   4  -1   0  180.75    6.19   0
  -4   2  -2  111.77    7.10   0
  -2   1  -2 1992.64   18.95   0
  -1   1  -1 2837.39   17.82   0
  -1   2   1 7826.21   29.15   0
  -5   4  -1  154.06   13.28   0
  -2   3   0 2709.44   30.10   0
  -3   1  -3   65.20    8.80   0
  -3   4   1  595.74   27.68   0
  -3   0  -3   15.55    8.94   0
  -2   2  -2   14.70    6.35   0
  -3   4   0  219.74   19.32   0
  -2   3  -1  150.21    9.33   0
  -4   4  -2  446.17   16.11   0
  -1  -1  -2 2031.87   14.01   0
  -2   2  -3  570.15   14.71   0
  -4   2  -4   39.99   12.82   0
  -1   2  -2 1809.20   23.39   0
  -2   4   0  204.67   14.05   0
  -2   3  -3   58.21    7.40   0
  -1   1  -3 1112.22   17.54   0
  -3   3  -4  916.02   20.21   0
  -2   1  -4  454.43   14.17   0
   0   0  -1    5.92    1.81   0
  -3   5  -2  371.27   18.84   0
  -2   3  -4  683.29   16.17   0
  -2   4  -3  386.94   13.02   0
   0   1  -2  354.48    9.36   0
  -1   1  -4   97.40    7.87   0
   0   0  -2 9999.99   36.20   0
  -1   3  -3  183.85    8.81   0
  -1   2  -4  369.51   11.45   0
  -2   2  -5   85.05    7.98   0
   0   2  -1 1268.43   14.27   0
   0   2  -2   16.45    6.25   0
  -1   0  -4   84.77    7.26   0
   0   1  -3 1130.86   17.83   0
  -2   5  -2  353.88   19.97   0
  -1   4  -1 1320.04   21.73   0
   0   0  -3    2.08    5.77   0
   0   2  -3  576.15   15.87   0
   0   2   0   31.07    3.21   0
   0  -1  -4   95.36    6.36   0
  -1   2  -2 1776.94   19.20   0
  -4   4  -3  832.53   31.26   0
  -1   2  -1 7582.54   29.69   0
  -2   2  -5  103.24    7.31   0
  -2   3  -3   56.24    8.84   0
   0   0  -4 6974.77   41.21   0
   0   1  -2  332.78    7.77   0
  -2   3  -4  744.10   16.49   0
  -1   2  -4  443.06   12.04   0
   0   1  -3 1239.43   16.69   0
   0   1  -1 2766.52   13.58   0
   0   1  -4   90.83    6.78   0
   0   0  -5  -10.16    7.07   0
  -1   2  -5  789.36   16.40   0
  -1   2   0 2121.03    9.15   0
  -1   3  -3  162.95    9.27   0
  -1   3  -2  996.63   15.39   0
   0   1  -5  199.08   10.78   0
  -2   4  -3  497.71   19.80   0
  -1   3  -4  396.36   13.45   0
   0   2  -3  555.13   12.69   0
  -2   4  -2  144.93   11.07   0
   0   2  -2   14.84    4.13   0
   1  -1  -2  329.21    4.66   0
  -1   3  -1  392.38    7.54   0
   0   2  -5   81.03    7.91   0
   0   2  -1 1213.10   10.46   0
   1   1  -3 3776.49   27.65   0
   1   0  -5  222.40   11.69   0
   1   1  -4  429.06   12.67   0
   0   3  -3   15.09    5.82   0
  -1   4  -3  706.35   20.27   0
   0   3  -4  905.09   19.56   0
   1   1  -5  821.73   19.88   0
   0   3  -2 2335.73   22.38   0
   1   0  -1 2546.04   11.46   0
   1   2  -4  688.25   16.91   0
   1   2  -3   61.32    6.19   0
   1   2  -2 2163.72   19.16   0
   1   1  -1 8603.41   25.70   0
  -1   3   0 1494.97    9.02   0
   0   3  -1   29.33    3.25   0
  -1   4  -1 1346.89   14.19   0
   2  -1  -4  365.50   10.03   0
   2   1  -3  157.82    7.42   0
   1   3  -3  300.03   11.11   0
   2  -1  -3 3679.83   22.03   0
   2   0  -5  103.66   11.06   0
   1   2  -1  138.75    4.71   0
   2   0  -2   17.59    3.29   0
   0   4  -2  415.13   11.80   0
   1   3  -2  131.51    7.02   0
   2   1  -2 1066.02   13.39   0
   2   2  -3  421.03   12.35   0
;
_shelx_hkl_checksum                89254
_olex2_submission_special_instructions  'No special instructions were received'


data_20K_publ

_pd_block_id
  2024-04-10T19:58|20K|Chris|HRPD

_audit_creation_method  "from EXP file using GSAS2CIF"
_audit_creation_date                   2024-04-10T19:58
_audit_author_name                     Chris
_audit_update_record
; 2024-04-10T19:58  Initial CIF as created by GSAS2CIF
;

#=============================================================================
# 5. OVERALL REFINEMENT & COMPUTING DETAILS

_refine_special_details
?
_pd_proc_ls_special_details
?

# The following items are used to identify the programs used.
_computing_molecular_graphics     ?
_computing_publication_material   ?

_refine_ls_weighting_scheme       ?
_refine_ls_weighting_details      ?
_refine_ls_hydrogen_treatment     ?
_refine_ls_extinction_method      ?
_refine_ls_extinction_coef        ?
_refine_ls_number_constraints     ?

_refine_ls_restrained_S_all       ?
_refine_ls_restrained_S_obs       ?

#==============================================================================
# 6. SAMPLE PREPARATION DATA

# (In the unusual case where multiple samples are used in a single
#  Rietveld study, this information should be moved into the phase
#  blocks)

# The following three fields describe the preparation of the material.
# The cooling rate is in K/min.  The pressure at which the sample was
# prepared is in kPa.  The temperature of preparation is in K.

_pd_prep_cool_rate                ?
_pd_prep_pressure                 ?
_pd_prep_temperature              ?

_pd_char_colour                   ?       # use ICDD colour descriptions
_refine_ls_shift/su_max                0.02
_refine_ls_shift/su_mean               0.00
_computing_structure_refinement        GSAS
_refine_ls_number_parameters           20
_refine_ls_goodness_of_fit_all         0.99
_refine_ls_number_restraints           0
_refine_ls_matrix_type                 full
#==============================================================================
# 7. CHEMICAL, STRUCTURAL AND CRYSTAL DATA

_pd_char_particle_morphology     'coarse powder'

_chemical_name_systematic        'carbonothioyl dichloride'
_chemical_name_common            'thiophosgene'
_chemical_formula_sum            'C Cl2 S'
_chemical_formula_moiety         'C Cl2 S'
_chemical_compound_source        'Sigma Aldrich 115150'
_chemical_formula_structural     ?
_chemical_formula_analytical     ?
_chemical_formula_weight         114.97
_cell_formula_units_Z            2
_exptl_crystal_recrystallization_method 'Immersion in liquid nitrogen'

_chemical_melting_point          234
_exptl_crystal_colour            orange

_exptl_crystal_F_000             ?
_exptl_crystal_density_diffrn      1.9988
_exptl_crystal_density_meas        ?
_exptl_crystal_density_method     'not measured'

_cell_measurement_temperature     20
_diffrn_ambient_temperature       20
_cell_special_details
?

_geom_special_details             ?

# The following item identifies the program(s) used (if appropriate).
_computing_structure_solution     ?

#==============================================================================

# 8. Phase information from GSAS

_pd_phase_name                         thiophosgene
_cell_length_a                         5.947142(20)
_cell_length_b                         5.947142
_cell_length_c                         6.236672(26)
_cell_angle_alpha                      90.0
_cell_angle_beta                       90.0
_cell_angle_gamma                      120.0
_cell_volume                           191.0290(10)
_symmetry_cell_setting                 hexagonal
_symmetry_space_group_name_H-M         "P 63/m"
_symmetry_space_group_name_Hall        "-P_6c"
loop_ _symmetry_equiv_pos_site_id _symmetry_equiv_pos_as_xyz
       1 +x,+y,+z 
       2 x-y,+x,+z+1/2 
       3 -y,x-y,+z 
       4 -x,-y,+z+1/2 
       5 y-x,-x,+z 
       6 +y,y-x,+z+1/2 
      -1 -x,-y,-z 
      -2 y-x,-x,-z+1/2 
      -3 +y,y-x,-z 
      -4 +x,+y,-z+1/2 
      -5 x-y,+x,-z 
      -6 -y,x-y,-z+1/2 

# ATOMIC COORDINATES AND DISPLACEMENT PARAMETERS


loop_
      _atom_site_type_symbol
      _atom_site_label
      _atom_site_fract_x
      _atom_site_fract_y
      _atom_site_fract_z
      _atom_site_occupancy
      _atom_site_thermal_displace_type
      _atom_site_U_iso_or_equiv
      _atom_site_symmetry_multiplicity
Cl
Cl1     0.62709(15)  0.93502(13)  0.25         0.66667    Uani   0.00746       6
S 
S1      0.62709(15)  0.93502(13)  0.25         0.33333    Uani   0.00746       6
C 
C1      0.33333      0.66667      0.25         1.0        Uani   0.00696       2

loop_ _atom_site_aniso_label
      _atom_site_aniso_U_11
      _atom_site_aniso_U_12
      _atom_site_aniso_U_13
      _atom_site_aniso_U_22
      _atom_site_aniso_U_23
      _atom_site_aniso_U_33
Cl1     0.0056(4)   0.00023(33  0.0         0.0058(4)   0.0         0.00754(22
S1      0.0056(4)   0.00023(33  0.0         0.0058(4)   0.0         0.00754(22
C1      0.0079(4)   0.00395(22  0.0         0.0079(4)   0.0         0.0051(5) 


# MOLECULAR GEOMETRY

loop_
      _geom_bond_atom_site_label_1
      _geom_bond_atom_site_label_2
      _geom_bond_distance
      _geom_bond_site_symmetry_1
      _geom_bond_site_symmetry_2
      _geom_bond_publ_flag
  Cl1       Cl1             2.9039(11)  .      3_665  n
  Cl1       Cl1             2.9039(11)  .      5_565  n
  Cl1       S1              2.9039(11)  .      3_665  n
  Cl1       S1              2.9039(11)  .      5_565  n
  Cl1       C1               1.6766(6)  .      1_555  n
  S1        Cl1             2.9039(11)  .      3_665  n
  S1        Cl1             2.9039(11)  .      5_565  n
  S1        S1              2.9039(11)  .      3_665  n
  S1        S1              2.9039(11)  .      5_565  n
  S1        C1               1.6766(6)  .      1_555  n
  C1        Cl1              1.6766(6)  .      1_555  n
  C1        Cl1              1.6766(6)  .      3_665  n
  C1        Cl1              1.6766(6)  .      5_565  n
  C1        S1               1.6766(6)  .      1_555  n
  C1        S1               1.6766(6)  .      3_665  n
  C1        S1               1.6766(6)  .      5_565  n

loop_
      _geom_angle_atom_site_label_1
      _geom_angle_atom_site_label_2
      _geom_angle_atom_site_label_3
      _geom_angle
      _geom_angle_site_symmetry_1
      _geom_angle_site_symmetry_2
      _geom_angle_site_symmetry_3
      _geom_angle_publ_flag
  Cl1       Cl1       Cl1                   60.0      3_665  .      5_565  n
  Cl1       Cl1       C1                 29.9999      3_665  .      1_555  n
  Cl1       Cl1       C1                 30.0001      5_565  .      1_555  n
  Cl1       C1        Cl1               120.0002      1_555  .      3_665  n
  Cl1       C1        Cl1               119.9998      1_555  .      5_565  n
  Cl1       C1        S1                     0.0      1_555  .      1_555  n
  Cl1       C1        S1                120.0002      1_555  .      3_665  n
  Cl1       C1        S1                119.9998      1_555  .      5_565  n
  Cl1       C1        Cl1                  120.0      3_665  .      5_565  n
  Cl1       C1        S1                120.0002      3_665  .      1_555  n
  Cl1       C1        S1                     0.0      3_665  .      3_665  n
  Cl1       C1        S1                   120.0      3_665  .      5_565  n
  Cl1       C1        S1                119.9998      5_565  .      1_555  n
  Cl1       C1        S1                   120.0      5_565  .      3_665  n
  Cl1       C1        S1                     0.0      5_565  .      5_565  n
  S1        C1        S1                120.0002      1_555  .      3_665  n
  S1        C1        S1                119.9998      1_555  .      5_565  n
  S1        C1        S1                   120.0      3_665  .      5_565  n

# Powder diffraction data for histogram  1
#==============================================================================
# 9. INSTRUMENT CHARACTERIZATION

_exptl_special_details           ?
_diffrn_radiation_probe          neutron
_diffrn_radiation_type           white-beam

_diffrn_radiation_wavelength     0.5-8.2
_diffrn_source                   'spallation source'
_diffrn_source_type              'ISIS TS1 beamline HRPD'
_diffrn_measurement_device_type  
'HRPD, High Resolution Neutron Powder Diffractometer'
_pd_meas_scan_method             tof
_pd_instr_dist_spec/detc         965
_pd_instr_dist_src/spec          95000
_pd_meas_special_details         
;
Data were collected in the instrument's 30-130ms time-of-flight
 windows. Data from the highest resolution backscattering
 detectors (2-theta = 168.33 deg.) were used.
;

# The following two items identify the program(s) used (if appropriate).
_computing_data_collection       'HRPD DAE3, IBEX'
_computing_data_reduction        
'Mantid (Arnold <i>et al</i>., 2014: Mantid, 2013)'

# Describe any processing performed on the data, prior to refinement.
# For example: a manual Lp correction or a precomputed absorption correction
_pd_proc_info_data_reduction      
'Incident-beam normalisation and instrumental efficiency correction'

# 10. Specimen size and mounting information

# The next three fields give the specimen dimensions in mm.  The equatorial
# plane contains the incident and diffracted beam.

_pd_spec_size_axial              18
_pd_spec_size_equat              23
_pd_spec_size_thick              10
_pd_spec_mounting                
;
Aluminium-framed slab can with vanadium windows, shielded with Gd foil
;

_pd_spec_mount_mode              reflection

_pd_proc_info_excluded_regions   
;
;

_pd_instr_location               
;
High Resolution Powder Diffractometer, ISIS neutron spallation source,
 Rutherford Appleton Laboratory, Oxfordshire, U.K.
;
_pd_calibration_special_details  
;
Diffractometer constants DIFA, DIFC and Zero are determined using a NIST silicon
 standard: instrumental peak profile coefficients are refined from a 
ceria line-shape standard.
;

loop_ _atom_type_symbol
      _atom_type_number_in_cell
      _atom_type_scat_length_neutron
      _atom_type_scat_source
  Cl         4.0   0.9577
  International_Tables_Vol_C
  S          2.0   0.2847
  International_Tables_Vol_C
  C          2.0   0.6646
  International_Tables_Vol_C
_pd_proc_ls_prof_R_factor              0.1157
_pd_proc_ls_prof_wR_factor             0.0800
_pd_proc_ls_prof_wR_expected           0.0806
_refine_ls_R_Fsqd_factor               0.06397

_pd_proc_ls_background_function
;   GSAS Background function number 1 with  6 terms.
 Shifted Chebyshev function of 1st kind
      1:   0.923033     2:  -0.434234     3:   0.135213     4:   4.096510E-03
      5:   1.203250E-02 6:   3.935780E-02
;

_exptl_absorpt_process_details
;   GSAS Absorption/surface roughness correction: function number 0
 No correction is applied.
;
_exptl_absorpt_correction_T_min        1.00000
_exptl_absorpt_correction_T_max        1.00000
# Extinction correction
_gsas_exptl_extinct_corr_T_min         1.00000
_gsas_exptl_extinct_corr_T_max         1.00000

_pd_proc_ls_profile_function
;
 TOF Profile function number 3 with  21 terms
 Profile coefficients for exponential pseudovoigt
  convolution Von Dreele, 1990 (unpublished)
 #1 (alp  ) =   3.3265 #2 (bet-0) = 0.028841 #3 (bet-1) = 0.010867
 #4 (sig-0) =      0.0 #5 (sig-1) =    465.3 #6 (sig-2) =    -31.9
 #7 (gam-0) =     0.00 #8 (gam-1) =    31.78 #9 (gam-2) =     0.00
 #10(gsf  ) =     0.00 #11(g1ec ) =     0.00 #12(g2ec ) =     0.00
 #13(rstr ) =    0.000 #14(rsta ) =    0.000 #15(rsca ) =    0.000
 #16(L11)   =    0.000 #17(L22)   =    0.000 #18(L33)   =    0.000
 #19(L12)   =    0.000 #20(L13)   =    0.000 #21(L23)   =    0.000
 Peak tails are ignored  where the intensity is below 0.0005 times the peak
   Aniso. broadening axis   0.0   0.0   1.0
;
_pd_proc_ls_peak_cutoff 0.00050
_pd_proc_info_datetime                 2024-04-10T19:58:34
_pd_calc_method                        "Rietveld Refinement"
_pd_meas_2theta_fixed                  168.33

#---- raw/calc data loop -----

loop_
      _pd_meas_time_of_flight
      _pd_proc_d_spacing
      _pd_meas_intensity_total
      _pd_proc_intensity_total
      _pd_proc_ls_weight
      _pd_proc_intensity_bkg_calc
      _pd_calc_intensity_total
  31350.6    0.64968    1.8(5)         1.8(5)       4.85     1.46      2.04
  31360.0    0.64987    1.4(4)         1.4(4)       6.09     1.46      1.96
  31369.4    0.65007    1.8(5)         1.8(5)       4.81     1.46      1.93
  31378.8    0.65026    1.6(4)         1.6(4)       6.63     1.46      2.00
  31388.2    0.65046    1.1(4)         1.1(4)       7.48     1.46      2.16
  31397.7    0.65065    1.8(4)         1.8(4)       5.00     1.46      2.30
  31407.1    0.65085    1.8(4)         1.8(4)       5.41     1.46      2.32
  31416.5    0.65104    2.1(4)         2.1(4)       5.62     1.46      2.19
  31425.9    0.65124    2.7(5)         2.7(5)       4.00     1.46      2.01
  31435.4    0.65144    1.7(4)         1.7(4)       6.22     1.46      1.83
  31444.8    0.65163    1.8(5)         1.8(5)       4.82     1.46      1.71
  31454.2    0.65183    1.7(4)         1.7(4)       5.72     1.46      1.63
  31463.7    0.65202    1.1(4)         1.1(4)       8.05     1.46      1.60
  31473.1    0.65222    1.6(4)         1.6(4)       6.08     1.46      1.60
  31482.5    0.65241    2.1(5)         2.1(5)       4.48     1.46      1.62
  31492.0    0.65261    1.5(4)         1.5(4)       7.09     1.46      1.67
  31501.4    0.65280    1.4(4)         1.4(4)       8.01     1.46      1.70
  31510.9    0.65300    1.9(4)         1.9(4)       5.36     1.46      1.70
  31520.3    0.65320    1.5(4)         1.5(4)       7.33     1.46      1.66
  31529.8    0.65339    1.7(4)         1.7(4)       5.75     1.46      1.62
  31539.2    0.65359    1.8(4)         1.8(4)       6.29     1.46      1.58
  31548.7    0.65378    1.51(33)       1.51(33)     9.12     1.460     1.547
  31558.2    0.65398    1.39(34)       1.39(34)     8.78     1.460     1.530
  31567.6    0.65418    1.36(30)       1.36(30)    10.87     1.460     1.521
  31577.1    0.65437    1.53(34)       1.53(34)     8.74     1.460     1.518
  31586.6    0.65457    1.07(29)       1.07(29)    11.52     1.460     1.519
  31596.1    0.65477    1.38(33)       1.38(33)     9.01     1.460     1.524
  31605.5    0.65496    1.49(33)       1.49(33)     8.93     1.460     1.535
  31615.0    0.65516    0.93(25)       0.93(25)    15.76     1.460     1.553
  31624.5    0.65536    1.7(4)         1.7(4)       8.12     1.46      1.59
  31634.0    0.65555    2.2(4)         2.2(4)       6.79     1.46      1.65
  31643.5    0.65575    1.06(30)       1.06(30)    11.23     1.460     1.747
  31653.0    0.65595    2.0(4)         2.0(4)       7.93     1.46      1.91
  31662.5    0.65614    1.8(4)         1.8(4)       6.47     1.46      2.13
  31672.0    0.65634    1.9(4)         1.9(4)       7.89     1.46      2.37
  31681.5    0.65654    2.13(35)       2.13(35)     8.23     1.460     2.521
  31691.0    0.65673    2.7(4)         2.7(4)       5.27     1.46      2.51
  31700.5    0.65693    2.8(4)         2.8(4)       6.23     1.46      2.40
  31710.0    0.65713    1.97(35)       1.97(35)     8.36     1.460     2.267
  31719.5    0.65733    1.57(31)       1.57(31)    10.69     1.460     2.116
  31729.0    0.65752    1.62(31)       1.62(31)    10.61     1.460     1.958
  31738.5    0.65772    1.67(31)       1.67(31)    10.71     1.460     1.816
  31748.1    0.65792    2.05(35)       2.05(35)     8.31     1.460     1.707
  31757.6    0.65811    1.98(34)       1.98(34)     8.62     1.460     1.634
  31767.1    0.65831    1.7(4)         1.7(4)       8.06     1.46      1.59
  31776.6    0.65851    1.34(29)       1.34(29)    11.63     1.459     1.580
  31786.2    0.65871    1.31(29)       1.31(29)    12.27     1.459     1.593
  31795.7    0.65890    1.54(31)       1.54(31)    10.67     1.459     1.636
  31805.2    0.65910    1.85(31)       1.85(31)    10.13     1.459     1.708
  31814.8    0.65930    1.67(30)       1.67(30)    11.30     1.459     1.786
  31824.3    0.65950    1.71(31)       1.71(31)    10.23     1.459     1.824
  31833.9    0.65970    1.76(34)       1.76(34)     8.91     1.459     1.798
  31843.4    0.65989    1.86(32)       1.86(32)     9.56     1.459     1.731
  31853.0    0.66009    1.56(29)       1.56(29)    11.63     1.459     1.658
  31862.5    0.66029    1.97(34)       1.97(34)     8.79     1.459     1.599
  31872.1    0.66049    1.38(27)       1.38(27)    13.50     1.459     1.561
  31881.7    0.66069    1.03(26)       1.03(26)    14.46     1.459     1.539
  31891.2    0.66088    1.96(30)       1.96(30)    10.96     1.459     1.530
  31900.8    0.66108    1.20(27)       1.20(27)    13.79     1.459     1.530
  31910.4    0.66128    1.22(25)       1.22(25)    16.05     1.459     1.542
  31919.9    0.66148    2.04(32)       2.04(32)     9.86     1.459     1.563
  31929.5    0.66168    1.72(30)       1.72(30)    11.35     1.459     1.590
  31939.1    0.66188    1.92(32)       1.92(32)     9.92     1.459     1.610
  31948.7    0.66208    1.54(27)       1.54(27)    13.27     1.459     1.613
  31958.3    0.66227    1.25(25)       1.25(25)    16.02     1.459     1.602
  31967.8    0.66247    1.42(27)       1.42(27)    13.42     1.459     1.587
  31977.4    0.66267    1.41(27)       1.41(27)    14.00     1.459     1.575
  31987.0    0.66287    1.27(24)       1.27(24)    17.63     1.458     1.569
  31996.6    0.66307    2.33(35)       2.33(35)     8.31     1.458     1.571
  32006.2    0.66327    1.79(30)       1.79(30)    11.42     1.458     1.581
  32015.8    0.66347    1.34(24)       1.34(24)    16.90     1.458     1.605
  32025.4    0.66367    1.54(26)       1.54(26)    14.50     1.458     1.656
  32035.0    0.66387    1.96(30)       1.96(30)    10.91     1.458     1.757
  32044.6    0.66406    1.98(30)       1.98(30)    11.25     1.458     1.940
  32054.3    0.66426    1.84(27)       1.84(27)    13.58     1.458     2.222
  32063.9    0.66446    2.39(31)       2.39(31)    10.23     1.458     2.563
  32073.5    0.66466    2.82(33)       2.82(33)     9.01     1.458     2.852
  32083.1    0.66486    3.04(33)       3.04(33)     8.93     1.458     3.010
  32092.7    0.66506    2.77(32)       2.77(32)     9.76     1.458     3.098
  32102.4    0.66526    3.03(33)       3.03(33)     9.08     1.458     3.170
  32112.0    0.66546    3.06(31)       3.06(31)    10.17     1.458     3.172
  32121.6    0.66566    3.04(35)       3.04(35)     8.30     1.458     3.076
  32131.3    0.66586    2.90(34)       2.90(34)     8.80     1.458     2.995
  32140.9    0.66606    2.59(32)       2.59(32)     9.78     1.458     3.053
  32150.6    0.66626    2.73(30)       2.73(30)    11.01     1.458     3.248
  32160.2    0.66646    3.38(34)       3.38(34)     8.89     1.458     3.414
  32169.8    0.66666    3.19(33)       3.19(33)     9.44     1.458     3.388
  32179.5    0.66686    3.12(32)       3.12(32)     9.96     1.457     3.165
  32189.2    0.66706    2.76(31)       2.76(31)    10.27     1.457     2.817
  32198.8    0.66726    1.67(26)       1.67(26)    14.91     1.457     2.445
  32208.5    0.66746    2.28(28)       2.28(28)    12.61     1.457     2.131
  32218.1    0.66766    1.63(26)       1.63(26)    15.28     1.457     1.904
  32227.8    0.66786    1.85(25)       1.85(25)    15.41     1.457     1.757
  32237.5    0.66806    2.04(32)       2.04(32)    10.07     1.457     1.668
  32247.1    0.66826    1.54(26)       1.54(26)    14.99     1.457     1.615
  32256.8    0.66846    1.90(25)       1.90(25)    15.67     1.457     1.584
  32266.5    0.66866    1.79(26)       1.79(26)    14.37     1.457     1.566
  32276.2    0.66886    1.99(30)       1.99(30)    11.03     1.457     1.557
  32285.9    0.66906    1.50(26)       1.50(26)    15.14     1.457     1.551
  32295.5    0.66927    1.33(21)       1.33(21)    22.26     1.457     1.547
  32305.2    0.66947    1.36(25)       1.36(25)    16.28     1.457     1.544
  32314.9    0.66967    1.68(26)       1.68(26)    14.96     1.457     1.542
  32324.6    0.66987    1.43(22)       1.43(22)    20.07     1.457     1.547
  32334.3    0.67007    1.33(24)       1.33(24)    17.86     1.457     1.563
  32344.0    0.67027    1.47(24)       1.47(24)    17.10     1.457     1.603
  32353.7    0.67047    1.74(24)       1.74(24)    16.95     1.456     1.679
  32363.4    0.67067    1.88(26)       1.88(26)    15.38     1.456     1.793
  32373.1    0.67087    1.78(25)       1.78(25)    16.30     1.456     1.917
  32382.8    0.67107    2.00(26)       2.00(26)    14.41     1.456     1.984
  32392.6    0.67128    2.37(28)       2.37(28)    12.37     1.456     1.956
  32402.3    0.67148    1.82(25)       1.82(25)    16.40     1.456     1.861
  32412.0    0.67168    1.67(24)       1.67(24)    17.75     1.456     1.753
  32421.7    0.67188    1.81(26)       1.81(26)    14.98     1.456     1.665
  32431.4    0.67208    1.56(23)       1.56(23)    18.45     1.456     1.606
  32441.2    0.67228    1.56(22)       1.56(22)    20.17     1.456     1.573
  32450.9    0.67249    1.65(23)       1.65(23)    19.28     1.456     1.557
  32460.6    0.67269    1.79(24)       1.79(24)    16.93     1.456     1.552
  32470.4    0.67289    1.91(25)       1.91(25)    15.65     1.456     1.556
  32480.1    0.67309    2.09(25)       2.09(25)    15.48     1.456     1.570
  32489.9    0.67329    1.47(22)       1.47(22)    20.99     1.456     1.596
  32499.6    0.67350    1.51(23)       1.51(23)    19.12     1.456     1.637
  32509.4    0.67370    1.47(22)       1.47(22)    19.92     1.456     1.696
  32519.1    0.67390    1.81(25)       1.81(25)    16.25     1.455     1.783
  32528.9    0.67410    2.31(28)       2.31(28)    12.72     1.455     1.927
  32538.6    0.67430    2.25(27)       2.25(27)    14.12     1.455     2.180
  32548.4    0.67451    2.19(25)       2.19(25)    15.44     1.455     2.576
  32558.2    0.67471    2.35(24)       2.35(24)    16.67     1.455     3.058
  32567.9    0.67491    3.40(31)       3.40(31)    10.22     1.455     3.432
  32577.7    0.67511    3.13(29)       3.13(29)    11.72     1.455     3.544
  32587.5    0.67532    2.65(26)       2.65(26)    14.47     1.455     3.432
  32597.2    0.67552    3.13(30)       3.13(30)    11.09     1.455     3.171
  32607.0    0.67572    2.96(30)       2.96(30)    11.36     1.455     2.812
  32616.8    0.67592    2.20(26)       2.20(26)    14.72     1.455     2.440
  32626.6    0.67613    2.31(26)       2.31(26)    15.28     1.455     2.127
  32636.4    0.67633    2.25(25)       2.25(25)    16.06     1.455     1.902
  32646.2    0.67653    1.85(23)       1.85(23)    19.66     1.455     1.756
  32656.0    0.67674    1.82(22)       1.82(22)    20.32     1.455     1.671
  32665.8    0.67694    1.62(22)       1.62(22)    21.52     1.454     1.625
  32675.6    0.67714    1.76(23)       1.76(23)    19.47     1.454     1.608
  32685.4    0.67735    1.55(21)       1.55(21)    22.80     1.454     1.621
  32695.2    0.67755    1.50(20)       1.50(20)    25.66     1.454     1.669
  32705.0    0.67775    1.47(20)       1.47(20)    23.80     1.454     1.754
  32714.8    0.67796    1.65(21)       1.65(21)    22.56     1.454     1.856
  32724.6    0.67816    1.98(24)       1.98(24)    18.08     1.454     1.921
  32734.4    0.67836    2.00(23)       2.00(23)    19.73     1.454     1.905
  32744.2    0.67857    1.87(23)       1.87(23)    19.33     1.454     1.827
  32754.1    0.67877    1.74(21)       1.74(21)    21.91     1.454     1.730
  32763.9    0.67897    1.70(22)       1.70(22)    20.75     1.454     1.647
  32773.7    0.67918    1.53(21)       1.53(21)    23.15     1.454     1.589
  32783.6    0.67938    1.65(20)       1.65(20)    24.00     1.454     1.553
  32793.4    0.67958    1.81(22)       1.81(22)    20.33     1.454     1.533
  32803.2    0.67979    1.43(21)       1.43(21)    23.23     1.454     1.521
  32813.1    0.67999    1.65(24)       1.65(24)    17.93     1.453     1.516
  32822.9    0.68020    1.59(21)       1.59(21)    21.93     1.453     1.513
  32832.8    0.68040    1.51(21)       1.51(21)    22.59     1.453     1.514
  32842.6    0.68060    1.80(23)       1.80(23)    19.61     1.453     1.518
  32852.5    0.68081    1.60(20)       1.60(20)    24.31     1.453     1.525
  32862.3    0.68101    1.30(19)       1.30(19)    29.08     1.453     1.540
  32872.2    0.68122    1.70(21)       1.70(21)    23.09     1.453     1.573
  32882.0    0.68142    1.79(23)       1.79(23)    19.29     1.453     1.640
  32891.9    0.68163    1.81(22)       1.81(22)    21.42     1.453     1.761
  32901.8    0.68183    1.63(20)       1.63(20)    26.17     1.453     1.938
  32911.6    0.68204    1.76(20)       1.76(20)    25.46     1.453     2.128
  32921.5    0.68224    2.13(23)       2.13(23)    19.15     1.453     2.232
  32931.4    0.68245    2.34(25)       2.34(25)    16.24     1.453     2.192
  32941.3    0.68265    1.70(19)       1.70(19)    27.38     1.453     2.054
  32951.1    0.68285    1.88(23)       1.88(23)    19.19     1.452     1.898
  32961.0    0.68306    1.96(23)       1.96(23)    19.51     1.452     1.777
  32970.9    0.68326    1.67(20)       1.67(20)    24.97     1.452     1.714
  32980.8    0.68347    1.62(20)       1.62(20)    25.38     1.452     1.719
  32990.7    0.68367    1.86(23)       1.86(23)    19.47     1.452     1.804
  33000.6    0.68388    2.30(24)       2.30(24)    17.45     1.452     1.971
  33010.5    0.68409    1.82(21)       1.82(21)    21.74     1.452     2.188
  33020.4    0.68429    2.32(23)       2.32(23)    18.79     1.452     2.353
  33030.3    0.68450    1.97(21)       1.97(21)    21.83     1.452     2.361
  33040.2    0.68470    1.76(20)       1.76(20)    25.16     1.452     2.222
  33050.1    0.68491    1.48(19)       1.48(19)    29.19     1.452     2.029
  33060.0    0.68511    2.01(21)       2.01(21)    23.51     1.452     1.856
  33070.0    0.68532    1.69(20)       1.69(20)    24.76     1.452     1.734
  33079.9    0.68552    1.74(20)       1.74(20)    23.91     1.451     1.666
  33089.8    0.68573    1.18(18)       1.18(18)    29.67     1.451     1.644
  33099.7    0.68593    2.03(21)       2.03(21)    21.89     1.451     1.671
  33109.7    0.68614    2.13(24)       2.13(24)    17.99     1.451     1.759
  33119.6    0.68635    2.24(23)       2.24(23)    19.29     1.451     1.916
  33129.5    0.68655    2.26(21)       2.26(21)    21.63     1.451     2.113
  33139.5    0.68676    2.46(23)       2.46(23)    18.89     1.451     2.265
  33149.4    0.68696    2.36(23)       2.36(23)    18.29     1.451     2.278
  33159.4    0.68717    1.90(20)       1.90(20)    24.06     1.451     2.166
  33169.3    0.68738    1.98(21)       1.98(21)    23.67     1.451     2.014
  33179.3    0.68758    1.76(20)       1.76(20)    23.86     1.451     1.890
  33189.2    0.68779    2.20(23)       2.20(23)    18.82     1.451     1.812
  33199.2    0.68800    2.13(22)       2.13(22)    21.01     1.451     1.761
  33209.1    0.68820    1.76(20)       1.76(20)    24.06     1.450     1.712
  33219.1    0.68841    1.79(20)       1.79(20)    25.40     1.450     1.662
  33229.1    0.68862    1.85(20)       1.85(20)    25.04     1.450     1.618
  33239.0    0.68882    1.71(21)       1.71(21)    23.67     1.450     1.587
  33249.0    0.68903    1.47(19)       1.47(19)    28.25     1.450     1.569
  33259.0    0.68924    1.62(19)       1.62(19)    27.66     1.450     1.563
  33268.9    0.68944    1.58(19)       1.58(19)    27.69     1.450     1.566
  33278.9    0.68965    2.09(23)       2.09(23)    18.42     1.450     1.580
  33288.9    0.68986    1.70(20)       1.70(20)    26.04     1.450     1.613
  33298.9    0.69006    1.69(19)       1.69(19)    27.88     1.450     1.685
  33308.9    0.69027    1.70(20)       1.70(20)    25.16     1.450     1.832
  33318.9    0.69048    2.08(22)       2.08(22)    20.89     1.450     2.091
  33328.9    0.69068    2.17(20)       2.17(20)    24.80     1.449     2.464
  33338.9    0.69089    2.71(22)       2.71(22)    20.22     1.449     2.848
  33348.9    0.69110    2.95(22)       2.95(22)    20.19     1.449     3.038
  33358.9    0.69131    2.62(22)       2.62(22)    20.26     1.449     2.928
  33368.9    0.69151    2.62(22)       2.62(22)    19.83     1.449     2.629
  33378.9    0.69172    1.74(19)       1.74(19)    26.53     1.449     2.299
  33388.9    0.69193    2.16(22)       2.16(22)    20.99     1.449     2.036
  33398.9    0.69214    1.96(20)       1.96(20)    24.18     1.449     1.867
  33409.0    0.69234    2.18(22)       2.18(22)    20.85     1.449     1.783
  33419.0    0.69255    1.84(18)       1.84(18)    30.12     1.449     1.778
  33429.0    0.69276    1.70(18)       1.70(18)    30.60     1.449     1.867
  33439.0    0.69297    2.07(20)       2.07(20)    24.37     1.449     2.086
  33449.1    0.69318    2.16(20)       2.16(20)    24.48     1.448     2.456
  33459.1    0.69338    2.58(21)       2.58(21)    21.66     1.448     2.919
  33469.1    0.69359    3.15(24)       3.15(24)    17.09     1.448     3.270
  33479.2    0.69380    3.15(24)       3.15(24)    17.42     1.448     3.290
  33489.2    0.69401    2.86(23)       2.86(23)    18.13     1.448     3.006
  33499.3    0.69422    2.54(21)       2.54(21)    22.91     1.448     2.604
  33509.3    0.69442    2.14(22)       2.14(22)    21.29     1.448     2.239
  33519.4    0.69463    1.88(20)       1.88(20)    24.68     1.448     1.975
  33529.4    0.69484    2.03(21)       2.03(21)    21.83     1.448     1.811
  33539.5    0.69505    2.08(20)       2.08(20)    25.02     1.448     1.725
  33549.5    0.69526    2.11(20)       2.11(20)    25.53     1.448     1.698
  33559.6    0.69547    2.17(21)       2.17(21)    23.55     1.447     1.730
  33569.7    0.69568    1.55(18)       1.55(18)    31.08     1.447     1.824
  33579.7    0.69588    1.91(20)       1.91(20)    25.86     1.447     1.973
  33589.8    0.69609    2.27(20)       2.27(20)    24.31     1.447     2.124
  33599.9    0.69630    2.19(21)       2.19(21)    22.65     1.447     2.186
  33610.0    0.69651    1.98(20)       1.98(20)    24.92     1.447     2.124
  33620.1    0.69672    1.83(19)       1.83(19)    26.60     1.447     1.990
  33630.1    0.69693    1.88(19)       1.88(19)    28.78     1.447     1.852
  33640.2    0.69714    1.57(18)       1.57(18)    30.96     1.447     1.751
  33650.3    0.69735    1.66(19)       1.66(19)    28.76     1.447     1.701
  33660.4    0.69756    1.75(19)       1.75(19)    27.61     1.447     1.705
  33670.5    0.69777    1.50(17)       1.50(17)    35.5      1.446     1.756
  33680.6    0.69798    1.98(20)       1.98(20)    24.85     1.446     1.834
  33690.7    0.69818    1.69(18)       1.69(18)    31.49     1.446     1.896
  33700.8    0.69839    1.85(19)       1.85(19)    28.51     1.446     1.899
  33710.9    0.69860    1.98(20)       1.98(20)    25.80     1.446     1.852
  33721.1    0.69881    1.77(19)       1.77(19)    26.38     1.446     1.792
  33731.2    0.69902    1.80(20)       1.80(20)    25.04     1.446     1.749
  33741.3    0.69923    1.94(19)       1.94(19)    28.48     1.446     1.744
  33751.4    0.69944    1.64(17)       1.64(17)    33.20     1.446     1.801
  33761.5    0.69965    1.87(19)       1.87(19)    26.65     1.446     1.962
  33771.7    0.69986    2.33(20)       2.33(20)    25.68     1.445     2.297
  33781.8    0.70007    3.13(22)       3.13(22)    20.33     1.445     2.861
  33791.9    0.70028    3.56(24)       3.56(24)    17.83     1.445     3.604
  33802.1    0.70049    4.07(27)       4.07(27)    13.88     1.445     4.261
  33812.2    0.70070    3.65(23)       3.65(23)    18.20     1.445     4.457
  33822.4    0.70091    3.72(25)       3.72(25)    16.02     1.445     4.144
  33832.5    0.70112    3.50(24)       3.50(24)    16.79     1.445     3.589
  33842.7    0.70133    3.04(23)       3.04(23)    18.80     1.445     3.045
  33852.8    0.70154    2.41(20)       2.41(20)    24.02     1.445     2.606
  33863.0    0.70175    2.56(20)       2.56(20)    25.08     1.445     2.271
  33873.1    0.70197    2.07(20)       2.07(20)    25.58     1.445     2.023
  33883.3    0.70218    1.88(18)       1.88(18)    31.38     1.444     1.847
  33893.5    0.70239    1.77(18)       1.77(18)    30.88     1.444     1.728
  33903.6    0.70260    1.78(19)       1.78(19)    28.30     1.444     1.652
  33913.8    0.70281    1.37(17)       1.37(17)    33.91     1.444     1.603
  33924.0    0.70302    1.61(17)       1.61(17)    33.59     1.444     1.572
  33934.1    0.70323    1.83(18)       1.83(18)    30.83     1.444     1.552
  33944.3    0.70344    1.65(17)       1.65(17)    35.4      1.444     1.538
  33954.5    0.70365    1.40(16)       1.40(16)    37.2      1.444     1.528
  33964.7    0.70386    1.51(17)       1.51(17)    33.93     1.444     1.521
  33974.9    0.70407    1.59(18)       1.59(18)    32.03     1.444     1.516
  33985.1    0.70429    1.53(17)       1.53(17)    35.2      1.443     1.513
  33995.3    0.70450    1.46(18)       1.46(18)    32.32     1.443     1.511
  34005.5    0.70471    1.34(16)       1.34(16)    40.8      1.443     1.510
  34015.7    0.70492    1.31(16)       1.31(16)    39.6      1.443     1.510
  34025.9    0.70513    1.47(16)       1.47(16)    40.0      1.443     1.511
  34036.1    0.70534    1.57(17)       1.57(17)    36.1      1.443     1.513
  34046.3    0.70555    1.75(18)       1.75(18)    31.76     1.443     1.517
  34056.5    0.70577    1.89(19)       1.89(19)    28.51     1.443     1.523
  34066.7    0.70598    1.66(18)       1.66(18)    31.72     1.443     1.533
  34076.9    0.70619    1.50(17)       1.50(17)    36.2      1.442     1.552
  34087.2    0.70640    1.62(18)       1.62(18)    31.90     1.442     1.588
  34097.4    0.70661    1.58(17)       1.58(17)    34.66     1.442     1.647
  34107.6    0.70683    1.60(16)       1.60(16)    39.0      1.442     1.727
  34117.9    0.70704    1.63(17)       1.63(17)    36.0      1.442     1.804
  34128.1    0.70725    2.11(20)       2.11(20)    26.27     1.442     1.840
  34138.3    0.70746    1.63(17)       1.63(17)    35.03     1.442     1.825
  34148.6    0.70767    1.81(18)       1.81(18)    31.49     1.442     1.783
  34158.8    0.70789    1.68(17)       1.68(17)    34.08     1.442     1.745
  34169.1    0.70810    1.72(18)       1.72(18)    32.51     1.442     1.730
  34179.3    0.70831    1.77(19)       1.77(19)    28.95     1.441     1.749
  34189.6    0.70852    1.92(18)       1.92(18)    29.78     1.441     1.818
  34199.8    0.70874    1.95(17)       1.95(17)    34.10     1.441     1.979
  34210.1    0.70895    2.38(18)       2.38(18)    29.80     1.441     2.309
  34220.3    0.70916    2.67(20)       2.67(20)    25.57     1.441     2.904
  34230.6    0.70938    3.37(22)       3.37(22)    19.84     1.441     3.795
  34240.9    0.70959    5.32(27)       5.32(27)    13.40     1.441     4.827
  34251.2    0.70980    5.87(29)       5.87(29)    12.19     1.441     5.619
  34261.4    0.71001    5.35(28)       5.35(28)    13.08     1.441     5.852
  34271.7    0.71023    4.71(25)       4.71(25)    16.44     1.440     5.604
  34282.0    0.71044    4.70(25)       4.70(25)    16.10     1.440     5.107
  34292.3    0.71065    3.96(23)       3.96(23)    19.25     1.440     4.498
  34302.6    0.71087    4.19(24)       4.19(24)    17.05     1.440     3.908
  34312.9    0.71108    3.34(22)       3.34(22)    21.42     1.440     3.457
  34323.1    0.71129    3.27(22)       3.27(22)    20.86     1.440     3.146
  34333.4    0.71151    3.09(22)       3.09(22)    20.84     1.440     2.876
  34343.7    0.71172    2.85(21)       2.85(21)    23.63     1.440     2.585
  34354.0    0.71193    2.30(19)       2.30(19)    28.60     1.440     2.297
  34364.4    0.71215    2.50(19)       2.50(19)    27.58     1.439     2.054
  34374.7    0.71236    1.89(17)       1.89(17)    33.74     1.439     1.876
  34385.0    0.71257    1.92(18)       1.92(18)    30.16     1.439     1.758
  34395.3    0.71279    1.79(17)       1.79(17)    33.10     1.439     1.686
  34405.6    0.71300    1.77(17)       1.77(17)    34.39     1.439     1.647
  34415.9    0.71322    1.84(18)       1.84(18)    29.86     1.439     1.631
  34426.3    0.71343    1.64(17)       1.64(17)    36.0      1.439     1.643
  34436.6    0.71364    1.74(18)       1.74(18)    31.51     1.439     1.687
  34446.9    0.71386    1.74(17)       1.74(17)    35.2      1.439     1.761
  34457.2    0.71407    1.56(16)       1.56(16)    38.5      1.438     1.846
  34467.6    0.71429    2.06(18)       2.06(18)    29.57     1.438     1.898
  34477.9    0.71450    2.02(18)       2.02(18)    31.91     1.438     1.887
  34488.3    0.71472    2.05(17)       2.05(17)    33.80     1.438     1.838
  34498.6    0.71493    1.93(17)       1.93(17)    35.4      1.438     1.795
  34509.0    0.71514    1.89(18)       1.89(18)    32.52     1.438     1.801
  34519.3    0.71536    1.97(17)       1.97(17)    33.53     1.438     1.899
  34529.7    0.71557    2.30(19)       2.30(19)    29.13     1.438     2.119
  34540.0    0.71579    2.42(19)       2.42(19)    29.00     1.438     2.448
  34550.4    0.71600    3.07(22)       3.07(22)    20.65     1.437     2.775
  34560.8    0.71622    3.10(20)       3.10(20)    23.87     1.437     2.916
  34571.1    0.71643    2.66(19)       2.66(19)    27.64     1.437     2.813
  34581.5    0.71665    2.76(20)       2.76(20)    24.47     1.437     2.587
  34591.9    0.71686    2.32(19)       2.32(19)    28.09     1.437     2.383
  34602.2    0.71708    2.39(19)       2.39(19)    28.38     1.437     2.265
  34612.6    0.71729    2.40(18)       2.40(18)    30.36     1.437     2.202
  34623.0    0.71751    1.97(17)       1.97(17)    33.52     1.437     2.117
  34633.4    0.71772    2.09(17)       2.09(17)    33.84     1.437     1.993
  34643.8    0.71794    1.79(16)       1.79(16)    39.2      1.436     1.854
  34654.2    0.71816    1.95(17)       1.95(17)    35.1      1.436     1.734
  34664.6    0.71837    1.56(16)       1.56(16)    39.7      1.436     1.646
  34675.0    0.71859    1.69(16)       1.69(16)    37.2      1.436     1.589
  34685.4    0.71880    1.43(15)       1.43(15)    45.0      1.436     1.553
  34695.8    0.71902    1.60(16)       1.60(16)    39.6      1.436     1.531
  34706.2    0.71923    1.54(16)       1.54(16)    41.4      1.436     1.517
  34716.6    0.71945    1.47(15)       1.47(15)    45.5      1.436     1.508
  34727.0    0.71966    1.61(16)       1.61(16)    40.5      1.435     1.503
  34737.4    0.71988    1.40(15)       1.40(15)    42.4      1.435     1.500
  34747.9    0.72010    1.44(15)       1.44(15)    45.9      1.435     1.498
  34758.3    0.72031    1.60(16)       1.60(16)    41.4      1.435     1.498
  34768.7    0.72053    1.54(15)       1.54(15)    41.8      1.435     1.499
  34779.1    0.72075    1.51(15)       1.51(15)    42.8      1.435     1.501
  34789.6    0.72096    1.57(15)       1.57(15)    44.4      1.435     1.504
  34800.0    0.72118    1.47(15)       1.47(15)    46.2      1.435     1.510
  34810.5    0.72139    1.13(14)       1.13(14)    53.4      1.434     1.518
  34820.9    0.72161    1.49(16)       1.49(16)    40.5      1.434     1.530
  34831.3    0.72183    1.62(16)       1.62(16)    38.0      1.434     1.548
  34841.8    0.72204    1.63(16)       1.63(16)    39.7      1.434     1.580
  34852.2    0.72226    1.79(16)       1.79(16)    40.2      1.434     1.641
  34862.7    0.72248    1.89(16)       1.89(16)    38.1      1.434     1.755
  34873.2    0.72269    2.12(18)       2.12(18)    29.32     1.434     1.950
  34883.6    0.72291    2.11(17)       2.11(17)    35.6      1.434     2.242
  34894.1    0.72313    2.61(18)       2.61(18)    29.33     1.434     2.602
  34904.6    0.72334    3.00(19)       3.00(19)    26.46     1.433     2.967
  34915.0    0.72356    3.13(20)       3.13(20)    24.38     1.433     3.260
  34925.5    0.72378    3.37(20)       3.37(20)    24.34     1.433     3.340
  34936.0    0.72400    2.84(19)       2.84(19)    27.41     1.433     3.137
  34946.5    0.72421    2.81(19)       2.81(19)    27.55     1.433     2.765
  34956.9    0.72443    2.41(18)       2.41(18)    31.42     1.433     2.376
  34967.4    0.72465    1.92(16)       1.92(16)    37.2      1.433     2.064
  34977.9    0.72487    1.70(15)       1.70(15)    42.8      1.433     1.849
  34988.4    0.72508    1.59(15)       1.59(15)    46.5      1.432     1.715
  34998.9    0.72530    1.59(15)       1.59(15)    42.8      1.432     1.634
  35009.4    0.72552    1.49(15)       1.49(15)    43.9      1.432     1.586
  35019.9    0.72574    1.69(16)       1.69(16)    41.5      1.432     1.558
  35030.4    0.72595    1.55(15)       1.55(15)    47.2      1.432     1.540
  35040.9    0.72617    1.54(16)       1.54(16)    40.7      1.432     1.529
  35051.4    0.72639    1.67(16)       1.67(16)    38.5      1.432     1.522
  35062.0    0.72661    1.84(16)       1.84(16)    37.8      1.431     1.518
  35072.5    0.72683    1.73(16)       1.73(16)    40.3      1.431     1.516
  35083.     0.72704    1.46(16)       1.46(16)    41.5      1.431     1.518
  35094.     0.72726    1.65(16)       1.65(16)    39.9      1.431     1.522
  35104.     0.72748    1.86(17)       1.86(17)    35.8      1.431     1.528
  35115.     0.72770    1.40(14)       1.40(14)    49.7      1.431     1.541
  35125.     0.72792    1.65(16)       1.65(16)    41.5      1.431     1.565
  35136.     0.72813    1.50(15)       1.50(15)    47.4      1.431     1.612
  35146.     0.72835    1.81(16)       1.81(16)    40.9      1.430     1.696
  35157.     0.72857    1.88(15)       1.88(15)    42.0      1.430     1.829
  35167.     0.72879    1.98(16)       1.98(16)    38.3      1.430     1.993
  35178.     0.72901    2.05(16)       2.05(16)    36.9      1.430     2.124
  35188.     0.72923    2.31(18)       2.31(18)    29.65     1.430     2.161
  35199.     0.72945    2.19(17)       2.19(17)    33.42     1.430     2.122
  35210.     0.72967    2.00(16)       2.00(16)    39.1      1.430     2.091
  35220.     0.72988    2.03(16)       2.03(16)    37.9      1.430     2.163
  35231.     0.73010    2.50(18)       2.50(18)    31.77     1.429     2.411
  35241.     0.73032    2.83(19)       2.83(19)    29.22     1.429     2.849
  35252.     0.73054    3.12(19)       3.12(19)    28.17     1.429     3.360
  35262.     0.73076    3.79(21)       3.79(21)    23.51     1.429     3.681
  35273.     0.73098    3.50(20)       3.50(20)    25.30     1.429     3.650
  35284.     0.73120    3.21(19)       3.21(19)    27.66     1.429     3.384
  35294.     0.73142    2.97(19)       2.97(19)    29.04     1.429     3.095
  35305.     0.73164    3.03(18)       3.03(18)    30.02     1.428     2.912
  35315.     0.73186    2.90(18)       2.90(18)    29.97     1.428     2.893
  35326.     0.73208    2.97(18)       2.97(18)    30.98     1.428     3.090
  35336.     0.73230    3.42(20)       3.42(20)    26.13     1.428     3.515
  35347.     0.73252    3.79(20)       3.79(20)    24.62     1.428     4.019
  35358.     0.73274    4.11(21)       4.11(21)    22.31     1.428     4.263
  35368.     0.73296    4.07(21)       4.07(21)    23.65     1.428     4.054
  35379.     0.73318    3.13(19)       3.13(19)    29.12     1.428     3.546
  35390.     0.73340    2.89(18)       2.89(18)    31.62     1.427     2.991
  35400.     0.73362    2.91(19)       2.91(19)    28.14     1.427     2.559
  35411.     0.73384    2.64(19)       2.64(19)    29.07     1.427     2.324
  35421.     0.73406    2.42(17)       2.42(17)    35.5      1.427     2.303
  35432.     0.73428    2.51(17)       2.51(17)    34.61     1.427     2.481
  35443.     0.73450    2.73(17)       2.73(17)    32.68     1.427     2.789
  35453.     0.73472    3.10(19)       3.10(19)    27.77     1.427     3.058
  35464.     0.73494    2.78(17)       2.78(17)    33.34     1.426     3.123
  35475.     0.73516    2.97(18)       2.97(18)    30.80     1.426     3.006
  35485.     0.73538    2.72(18)       2.72(18)    31.97     1.426     2.849
  35496.     0.73560    2.69(17)       2.69(17)    33.17     1.426     2.733
  35506.     0.73582    2.55(17)       2.55(17)    33.27     1.426     2.618
  35517.     0.73604    2.62(18)       2.62(18)    31.75     1.426     2.440
  35528.     0.73626    2.23(17)       2.23(17)    35.9      1.426     2.217
  35538.     0.73648    1.99(16)       1.99(16)    39.1      1.425     1.999
  35549.     0.73670    1.99(16)       1.99(16)    41.0      1.425     1.826
  35560.     0.73693    1.64(14)       1.64(14)    50.1      1.425     1.705
  35570.     0.73715    1.76(15)       1.76(15)    44.7      1.425     1.627
  35581.     0.73737    1.74(15)       1.74(15)    43.4      1.425     1.580
  35592.     0.73759    1.35(14)       1.35(14)    52.4      1.425     1.555
  35602.     0.73781    1.49(14)       1.49(14)    52.2      1.425     1.542
  35613.     0.73803    1.55(14)       1.55(14)    47.7      1.425     1.535
  35624.     0.73825    1.67(15)       1.67(15)    43.1      1.424     1.529
  35635.     0.73847    1.39(13)       1.39(13)    57.0      1.424     1.520
  35645.     0.73870    1.49(14)       1.49(14)    51.0      1.424     1.508
  35656.     0.73892    1.70(15)       1.70(15)    45.9      1.424     1.498
  35667.     0.73914    1.39(14)       1.39(14)    48.6      1.424     1.489
  35677.     0.73936    1.70(15)       1.70(15)    47.3      1.424     1.484
  35688.     0.73958    1.46(14)       1.46(14)    50.5      1.424     1.480
  35699.     0.73981    1.38(13)       1.38(13)    55.2      1.423     1.478
  35709.     0.74003    1.48(14)       1.48(14)    51.3      1.423     1.476
  35720.     0.74025    1.45(14)       1.45(14)    53.0      1.423     1.477
  35731.     0.74047    1.59(15)       1.59(15)    45.9      1.423     1.478
  35742.     0.74069    1.55(14)       1.55(14)    48.3      1.423     1.479
  35752.     0.74092    1.42(14)       1.42(14)    54.3      1.423     1.483
  35763.     0.74114    1.59(15)       1.59(15)    47.1      1.423     1.488
  35774.     0.74136    1.52(15)       1.52(15)    47.1      1.422     1.496
  35784.     0.74158    1.68(14)       1.68(14)    48.2      1.422     1.508
  35795.     0.74181    1.54(14)       1.54(14)    53.8      1.422     1.527
  35806.     0.74203    1.70(14)       1.70(14)    49.2      1.422     1.564
  35817.     0.74225    1.59(14)       1.59(14)    49.5      1.422     1.633
  35827.     0.74247    1.69(14)       1.69(14)    48.2      1.422     1.753
  35838.     0.74270    2.05(15)       2.05(15)    42.5      1.421     1.932
  35849.     0.74292    2.05(15)       2.05(15)    44.7      1.421     2.150
  35860.     0.74314    2.52(17)       2.52(17)    33.33     1.421     2.358
  35870.     0.74337    2.66(17)       2.66(17)    35.2      1.421     2.541
  35881.     0.74359    2.49(16)       2.49(16)    38.5      1.421     2.725
  35892.     0.74381    2.89(18)       2.89(18)    30.93     1.421     2.927
  35903.     0.74403    2.93(17)       2.93(17)    33.59     1.421     3.071
  35913.     0.74426    2.65(17)       2.65(17)    36.7      1.420     3.019
  35924.     0.74448    2.88(18)       2.88(18)    31.53     1.420     2.765
  35935.     0.74470    2.50(16)       2.50(16)    37.7      1.420     2.430
  35946.     0.74493    2.05(15)       2.05(15)    43.0      1.420     2.123
  35957.     0.74515    1.91(16)       1.91(16)    41.4      1.420     1.897
  35967.     0.74538    1.94(15)       1.94(15)    44.0      1.420     1.757
  35978.     0.74560    1.64(14)       1.64(14)    49.6      1.420     1.687
  35989.     0.74582    1.78(15)       1.78(15)    43.0      1.419     1.664
  36000.     0.74605    1.76(14)       1.76(14)    48.4      1.419     1.663
  36011.     0.74627    1.56(14)       1.56(14)    52.3      1.419     1.653
  36021.     0.74649    1.50(14)       1.50(14)    54.3      1.419     1.624
  36032.     0.74672    1.47(14)       1.47(14)    51.4      1.419     1.584
  36043.     0.74694    1.58(14)       1.58(14)    51.1      1.419     1.544
  36054.     0.74717    1.15(12)       1.15(12)    71.5      1.419     1.513
  36065.     0.74739    1.51(13)       1.51(13)    56.9      1.418     1.491
  36075.     0.74761    1.59(14)       1.59(14)    49.1      1.418     1.477
  36086.     0.74784    1.53(14)       1.53(14)    52.0      1.418     1.468
  36097.     0.74806    1.54(14)       1.54(14)    47.6      1.418     1.461
  36108.     0.74829    1.50(14)       1.50(14)    52.8      1.418     1.457
  36119.     0.74851    1.41(13)       1.41(13)    57.7      1.418     1.454
  36130.     0.74874    1.44(13)       1.44(13)    56.6      1.417     1.452
  36140.     0.74896    1.47(13)       1.47(13)    57.5      1.417     1.450
  36151.     0.74919    1.30(12)       1.30(12)    66.6      1.417     1.449
  36162.     0.74941    1.47(14)       1.47(14)    52.6      1.417     1.449
  36173.     0.74964    1.48(14)       1.48(14)    53.3      1.417     1.449
  36184.     0.74986    1.39(13)       1.39(13)    55.1      1.417     1.449
  36195.     0.75009    1.45(13)       1.45(13)    60.2      1.417     1.450
  36206.     0.75031    1.31(13)       1.31(13)    62.7      1.416     1.451
  36216.     0.75054    1.35(13)       1.35(13)    60.9      1.416     1.453
  36227.     0.75076    1.15(12)       1.15(12)    67.0      1.416     1.458
  36238.     0.75099    1.53(14)       1.53(14)    53.4      1.416     1.465
  36249.     0.75121    1.50(14)       1.50(14)    52.0      1.416     1.482
  36260.     0.75144    1.38(13)       1.38(13)    58.9      1.416     1.509
  36271.     0.75166    1.53(13)       1.53(13)    58.9      1.415     1.546
  36282.     0.75189    1.39(13)       1.39(13)    60.7      1.415     1.581
  36293.     0.75211    1.58(14)       1.58(14)    53.2      1.415     1.595
  36303.     0.75234    1.67(14)       1.67(14)    51.9      1.415     1.584
  36314.     0.75257    1.69(14)       1.69(14)    51.6      1.415     1.561
  36325.     0.75279    1.62(13)       1.62(13)    55.5      1.415     1.538
  36336.     0.75302    1.80(14)       1.80(14)    49.2      1.415     1.522
  36347.     0.75324    1.43(13)       1.43(13)    62.4      1.414     1.518
  36358.     0.75347    1.54(13)       1.54(13)    57.7      1.414     1.526
  36369.     0.75370    1.61(14)       1.61(14)    53.7      1.414     1.544
  36380.     0.75392    1.63(13)       1.63(13)    55.3      1.414     1.570
  36391.     0.75415    1.64(14)       1.64(14)    53.6      1.414     1.599
  36402.     0.75437    1.50(13)       1.50(13)    61.4      1.414     1.629
  36412.     0.75460    1.77(13)       1.77(13)    57.1      1.413     1.677
  36423.     0.75483    1.71(14)       1.71(14)    53.9      1.413     1.778
  36434.     0.75505    1.88(14)       1.88(14)    47.8      1.413     2.000
  36445.     0.75528    2.43(16)       2.43(16)    40.0      1.413     2.433
  36456.     0.75551    3.39(18)       3.39(18)    31.28     1.413     3.124
  36467.     0.75573    4.06(19)       4.06(19)    26.86     1.413     3.969
  36478.     0.75596    4.50(20)       4.50(20)    25.59     1.412     4.604
  36489.     0.75619    4.53(20)       4.53(20)    25.92     1.412     4.655
  36500.     0.75641    4.04(19)       4.04(19)    27.32     1.412     4.173
  36511.     0.75664    3.26(17)       3.26(17)    32.95     1.412     3.473
  36522.     0.75687    2.55(15)       2.55(15)    42.1      1.412     2.820
  36533.     0.75709    2.35(16)       2.35(16)    39.8      1.412     2.331
  36544.     0.75732    2.24(15)       2.24(15)    42.4      1.411     2.008
  36555.     0.75755    1.92(14)       1.92(14)    49.2      1.411     1.808
  36566.     0.75778    1.72(13)       1.72(13)    58.0      1.411     1.687
  36577.     0.75800    1.77(14)       1.77(14)    53.0      1.411     1.612
  36588.     0.75823    1.52(12)       1.52(12)    64.5      1.411     1.565
  36599.     0.75846    1.52(13)       1.52(13)    58.5      1.411     1.534
  36610.     0.75869    1.62(13)       1.62(13)    55.4      1.411     1.513
  36621.     0.75891    1.51(13)       1.51(13)    63.1      1.410     1.499
  36632.     0.75914    1.36(12)       1.36(12)    67.9      1.410     1.489
  36643.     0.75937    1.37(12)       1.37(12)    67.8      1.410     1.482
  36654.     0.75960    1.47(13)       1.47(13)    63.5      1.410     1.478
  36665.     0.75983    1.49(13)       1.49(13)    59.8      1.410     1.476
  36676.     0.76005    1.54(13)       1.54(13)    59.8      1.410     1.477
  36687.     0.76028    1.39(13)       1.39(13)    62.2      1.409     1.482
  36698.     0.76051    1.61(13)       1.61(13)    56.1      1.409     1.494
  36709.     0.76074    1.41(13)       1.41(13)    62.8      1.409     1.521
  36720.     0.76097    1.55(13)       1.55(13)    58.9      1.409     1.573
  36731.     0.76119    1.58(13)       1.58(13)    56.5      1.409     1.655
  36742.     0.76142    1.51(12)       1.51(12)    65.0      1.409     1.754
  36753.     0.76165    1.76(14)       1.76(14)    52.5      1.408     1.828
  36764.     0.76188    1.72(13)       1.72(13)    59.0      1.408     1.841
  36775.     0.76211    1.75(14)       1.75(14)    54.7      1.408     1.809
  36786.     0.76234    1.81(14)       1.81(14)    54.0      1.408     1.775
  36797.     0.76257    1.61(13)       1.61(13)    62.0      1.408     1.780
  36808.     0.76279    1.77(14)       1.77(14)    52.5      1.408     1.834
  36819.     0.76302    1.80(14)       1.80(14)    53.2      1.407     1.912
  36830.     0.76325    1.86(14)       1.86(14)    54.4      1.407     1.971
  36841.     0.76348    1.80(13)       1.80(13)    58.1      1.407     2.013
  36852.     0.76371    2.13(14)       2.13(14)    49.2      1.407     2.083
  36863.     0.76394    2.22(15)       2.22(15)    44.3      1.407     2.203
  36874.     0.76417    2.44(15)       2.44(15)    42.3      1.407     2.321
  36885.     0.76440    2.17(14)       2.17(14)    48.4      1.406     2.337
  36896.     0.76463    2.37(15)       2.37(15)    43.0      1.406     2.223
  36907.     0.76486    2.10(15)       2.10(15)    44.6      1.406     2.042
  36918.     0.76509    1.88(14)       1.88(14)    53.3      1.406     1.865
  36929.     0.76532    1.82(13)       1.82(13)    56.4      1.406     1.730
  36941.     0.76555    1.54(14)       1.54(14)    54.5      1.405     1.646
  36952.     0.76578    1.60(13)       1.60(13)    59.6      1.405     1.611
  36963.     0.76601    1.69(13)       1.69(13)    59.4      1.405     1.616
  36974.     0.76624    1.68(13)       1.68(13)    59.2      1.405     1.660
  36985.     0.76646    1.66(13)       1.66(13)    55.3      1.405     1.735
  36996.     0.76669    1.80(13)       1.80(13)    55.3      1.405     1.827
  37007.     0.76692    2.05(14)       2.05(14)    53.1      1.404     1.925
  37018.     0.76716    1.89(13)       1.89(13)    56.2      1.404     2.019
  37029.     0.76739    2.08(14)       2.08(14)    50.0      1.404     2.063
  37040.     0.76762    1.99(14)       1.99(14)    52.1      1.404     2.018
  37051.     0.76785    2.10(14)       2.10(14)    48.7      1.404     1.906
  37063.     0.76808    1.82(14)       1.82(14)    53.3      1.404     1.776
  37074.     0.76831    1.76(14)       1.76(14)    53.7      1.403     1.664
  37085.     0.76854    1.79(13)       1.79(13)    57.5      1.403     1.584
  37096.     0.76877    1.64(13)       1.64(13)    57.1      1.403     1.531
  37107.     0.76900    1.51(13)       1.51(13)    63.6      1.403     1.500
  37118.     0.76923    1.52(13)       1.52(13)    59.5      1.403     1.481
  37129.     0.76946    1.57(14)       1.57(14)    53.7      1.403     1.472
  37141.     0.76969    1.34(12)       1.34(12)    64.3      1.402     1.472
  37152.     0.76992    1.55(12)       1.55(12)    64.3      1.402     1.484
  37163.     0.77015    1.38(12)       1.38(12)    64.5      1.402     1.512
  37174.     0.77038    1.57(12)       1.57(12)    67.0      1.402     1.557
  37185.     0.77062    1.55(13)       1.55(13)    58.1      1.402     1.611
  37196.     0.77085    1.70(13)       1.70(13)    58.6      1.402     1.645
  37207.     0.77108    1.74(13)       1.74(13)    54.9      1.401     1.640
  37219.     0.77131    1.64(13)       1.64(13)    58.2      1.401     1.604
  37230.     0.77154    1.47(12)       1.47(12)    66.2      1.401     1.557
  37241.     0.77177    1.37(12)       1.37(12)    75.4      1.401     1.515
  37252.     0.77200    1.37(12)       1.37(12)    67.4      1.401     1.485
  37263.     0.77224    1.53(13)       1.53(13)    62.6      1.400     1.465
  37274.     0.77247    1.37(12)       1.37(12)    69.8      1.400     1.453
  37286.     0.77270    1.52(12)       1.52(12)    64.1      1.400     1.445
  37297.     0.77293    1.57(13)       1.57(13)    60.9      1.400     1.441
  37308.     0.77316    1.61(13)       1.61(13)    57.6      1.400     1.439
  37319.     0.77339    1.32(12)       1.32(12)    74.8      1.400     1.438
  37330.     0.77363    1.40(12)       1.40(12)    69.3      1.399     1.438
  37342.     0.77386    1.54(12)       1.54(12)    66.4      1.399     1.438
  37353.     0.77409    1.39(12)       1.39(12)    74.3      1.399     1.439
  37364.     0.77432    1.67(13)       1.67(13)    62.7      1.399     1.439
  37375.     0.77456    1.52(12)       1.52(12)    69.5      1.399     1.441
  37386.     0.77479    1.35(12)       1.35(12)    73.2      1.398     1.443
  37398.     0.77502    1.32(12)       1.32(12)    72.3      1.398     1.447
  37409.     0.77525    1.48(13)       1.48(13)    62.7      1.398     1.452
  37420.     0.77549    1.44(12)       1.44(12)    67.5      1.398     1.459
  37431.     0.77572    1.24(11)       1.24(11)    75.6      1.398     1.467
  37443.     0.77595    1.35(12)       1.35(12)    66.2      1.398     1.478
  37454.     0.77618    1.42(12)       1.42(12)    68.4      1.397     1.485
  37465.     0.77642    1.41(12)       1.41(12)    71.7      1.397     1.492
  37476.     0.77665    1.45(12)       1.45(12)    66.8      1.397     1.498
  37487.     0.77688    1.22(11)       1.22(11)    83.2      1.397     1.507
  37499.     0.77712    1.43(12)       1.43(12)    74.6      1.397     1.520
  37510.     0.77735    1.43(12)       1.43(12)    73.0      1.396     1.539
  37521.     0.77758    1.59(12)       1.59(12)    64.2      1.396     1.566
  37532.     0.77782    1.84(13)       1.84(13)    58.5      1.396     1.608
  37544.     0.77805    1.69(12)       1.69(12)    64.4      1.396     1.682
  37555.     0.77828    1.83(13)       1.83(13)    63.0      1.396     1.825
  37566.     0.77852    1.93(13)       1.93(13)    58.9      1.396     2.103
  37578.     0.77875    2.59(14)       2.59(14)    49.4      1.395     2.586
  37589.     0.77898    3.26(16)       3.26(16)    40.8      1.395     3.289
  37600.     0.77922    3.86(17)       3.86(17)    36.6      1.395     4.074
  37611.     0.77945    4.64(18)       4.64(18)    31.26     1.395     4.656
  37623.     0.77968    4.89(19)       4.89(19)    28.44     1.395     4.839
  37634.     0.77992    4.37(18)       4.37(18)    32.65     1.394     4.694
  37645.     0.78015    4.20(17)       4.20(17)    33.28     1.394     4.440
  37657.     0.78039    3.92(17)       3.92(17)    35.5      1.394     4.166
  37668.     0.78062    3.69(17)       3.69(17)    34.64     1.394     3.797
  37679.     0.78086    3.55(17)       3.55(17)    36.3      1.394     3.322
  37690.     0.78109    2.47(14)       2.47(14)    51.5      1.394     2.835
  37702.     0.78132    2.43(15)       2.43(15)    47.4      1.393     2.423
  37713.     0.78156    2.35(14)       2.35(14)    50.7      1.393     2.124
  37724.     0.78179    2.22(14)       2.22(14)    52.8      1.393     1.930
  37736.     0.78203    1.85(13)       1.85(13)    59.4      1.393     1.817
  37747.     0.78226    1.81(12)       1.81(12)    64.6      1.393     1.759
  37758.     0.78250    2.09(13)       2.09(13)    57.0      1.392     1.743
  37770.     0.78273    1.79(13)       1.79(13)    63.9      1.392     1.772
  37781.     0.78297    2.05(13)       2.05(13)    57.1      1.392     1.872
  37792.     0.78320    2.19(14)       2.19(14)    51.8      1.392     2.113
  37804.     0.78344    2.72(14)       2.72(14)    49.3      1.392     2.594
  37815.     0.78367    3.46(16)       3.46(16)    38.4      1.391     3.387
  37826.     0.78391    4.35(18)       4.35(18)    31.93     1.391     4.398
  37838.     0.78414    4.98(19)       4.98(19)    28.28     1.391     5.228
  37849.     0.78438    5.20(19)       5.20(19)    28.08     1.391     5.399
  37860.     0.78461    4.81(19)       4.81(19)    27.75     1.391     4.908
  37872.     0.78485    3.94(17)       3.94(17)    34.65     1.391     4.120
  37883.     0.78508    3.24(16)       3.24(16)    40.3      1.390     3.365
  37894.     0.78532    2.80(15)       2.80(15)    46.6      1.390     2.792
  37906.     0.78555    2.64(15)       2.64(15)    46.1      1.390     2.392
  37917.     0.78579    2.38(14)       2.38(14)    49.5      1.390     2.111
  37929.     0.78603    2.08(13)       2.08(13)    60.3      1.390     1.909
  37940.     0.78626    2.01(13)       2.01(13)    60.0      1.389     1.765
  37951.     0.78650    1.88(13)       1.88(13)    60.4      1.389     1.665
  37963.     0.78673    1.67(12)       1.67(12)    67.6      1.389     1.598
  37974.     0.78697    1.82(12)       1.82(12)    64.6      1.389     1.553
  37986.     0.78721    1.58(12)       1.58(12)    69.8      1.389     1.522
  37997.     0.78744    1.60(12)       1.60(12)    64.8      1.388     1.500
  38008.     0.78768    1.44(11)       1.44(11)    77.0      1.388     1.485
  38020.     0.78791    1.42(11)       1.42(11)    79.8      1.388     1.473
  38031.     0.78815    1.90(13)       1.90(13)    59.1      1.388     1.464
  38043.     0.78839    1.73(12)       1.73(12)    64.1      1.388     1.458
  38054.     0.78862    1.75(12)       1.75(12)    64.9      1.387     1.452
  38065.     0.78886    1.58(12)       1.58(12)    69.6      1.387     1.448
  38077.     0.78910    1.69(12)       1.69(12)    67.5      1.387     1.445
  38088.     0.78933    1.65(12)       1.65(12)    65.8      1.387     1.443
  38100.     0.78957    1.54(12)       1.54(12)    73.4      1.387     1.441
  38111.     0.78981    1.41(11)       1.41(11)    78.1      1.387     1.441
  38122.     0.79005    1.29(12)       1.29(12)    67.7      1.386     1.442
  38134.     0.79028    1.32(12)       1.32(12)    74.5      1.386     1.445
  38145.     0.79052    1.32(11)       1.32(11)    77.3      1.386     1.450
  38157.     0.79076    1.60(12)       1.60(12)    73.4      1.386     1.455
  38168.     0.79099    1.35(11)       1.35(11)    81.3      1.386     1.458
  38180.     0.79123    1.37(11)       1.37(11)    78.6      1.385     1.459
  38191.     0.79147    1.57(12)       1.57(12)    66.4      1.385     1.459
  38203.     0.79171    1.68(13)       1.68(13)    63.7      1.385     1.461
  38214.     0.79194    1.33(11)       1.33(11)    78.6      1.385     1.467
  38226.     0.79218    1.29(11)       1.29(11)    82.5      1.385     1.481
  38237.     0.79242    1.50(12)       1.50(12)    70.0      1.384     1.509
  38248.     0.79266    1.60(12)       1.60(12)    71.6      1.384     1.562
  38260.     0.79289    1.82(12)       1.82(12)    64.1      1.384     1.649
  38271.     0.79313    2.08(13)       2.08(13)    57.1      1.384     1.765
  38283.     0.79337    1.99(13)       1.99(13)    61.9      1.384     1.877
  38294.     0.79361    2.00(13)       2.00(13)    62.0      1.383     1.943
  38306.     0.79385    2.13(13)       2.13(13)    56.8      1.383     1.958
  38317.     0.79409    2.12(13)       2.12(13)    57.3      1.383     1.956
  38329.     0.79432    2.09(13)       2.09(13)    58.1      1.383     1.972
  38340.     0.79456    2.34(14)       2.34(14)    54.8      1.383     2.048
  38352.     0.79480    2.53(14)       2.53(14)    50.6      1.382     2.258
  38363.     0.79504    2.71(14)       2.71(14)    53.7      1.382     2.659
  38375.     0.79528    3.04(14)       3.04(14)    49.0      1.382     3.211
  38386.     0.79552    3.59(16)       3.59(16)    40.2      1.382     3.691
  38398.     0.79575    3.70(16)       3.70(16)    39.2      1.382     3.806
  38409.     0.79599    3.50(16)       3.50(16)    41.0      1.381     3.533
  38421.     0.79623    2.98(15)       2.98(15)    46.4      1.381     3.083
  38432.     0.79647    2.76(14)       2.76(14)    50.4      1.381     2.672
  38444.     0.79671    2.32(13)       2.32(13)    58.9      1.381     2.417
  38456.     0.79695    2.25(13)       2.25(13)    60.9      1.381     2.331
  38467.     0.79719    2.44(14)       2.44(14)    54.7      1.380     2.340
  38479.     0.79743    2.37(13)       2.37(13)    57.1      1.380     2.321
  38490.     0.79767    2.16(13)       2.16(13)    60.9      1.380     2.207
  38502.     0.79791    2.09(13)       2.09(13)    58.7      1.380     2.033
  38513.     0.79815    2.00(13)       2.00(13)    63.3      1.380     1.857
  38525.     0.79838    1.85(12)       1.85(12)    66.9      1.379     1.713
  38536.     0.79862    1.89(12)       1.89(12)    65.2      1.379     1.611
  38548.     0.79886    1.52(12)       1.52(12)    75.0      1.379     1.544
  38560.     0.79910    1.60(11)       1.60(11)    76.4      1.379     1.501
  38571.     0.79934    1.55(12)       1.55(12)    74.3      1.379     1.473
  38583.     0.79958    1.19(10)       1.19(10)    93.4      1.378     1.454
  38594.     0.79982    1.28(11)       1.28(11)    85.4      1.378     1.441
  38606.     0.80006    1.43(11)       1.43(11)    76.3      1.378     1.431
  38617.     0.80030    1.53(12)       1.53(12)    75.4      1.378     1.425
  38629.     0.80054    1.23(11)       1.23(11)    83.8      1.378     1.419
  38641.     0.80078    1.38(11)       1.38(11)    81.0      1.377     1.415
  38652.     0.80102    1.24(11)       1.24(11)    82.6      1.377     1.411
  38664.     0.80126    1.36(12)       1.36(12)    74.8      1.377     1.409
  38675.     0.80150    1.54(12)       1.54(12)    72.4      1.377     1.406
  38687.     0.80175    1.36(11)       1.36(11)    83.7      1.377     1.404
  38699.     0.80199    1.28(11)       1.28(11)    83.8      1.376     1.403
  38710.     0.80223    1.31(11)       1.31(11)    79.5      1.376     1.401
  38722.     0.80247    1.43(12)       1.43(12)    73.8      1.376     1.400
  38733.     0.80271    1.22(11)       1.22(11)    82.8      1.376     1.399
  38745.     0.80295    1.57(12)       1.57(12)    75.1      1.375     1.398
  38757.     0.80319    1.54(12)       1.54(12)    67.2      1.375     1.398
  38768.     0.80343    1.29(10)       1.29(10)    91.9      1.375     1.397
  38780.     0.80367    1.40(11)       1.40(11)    82.5      1.375     1.397
  38792.     0.80391    1.36(11)       1.36(11)    88.2      1.375     1.395
  38803.     0.80415    1.30(11)       1.30(11)    80.8      1.374     1.395
  38815.     0.80440    1.50(12)       1.50(12)    73.8      1.374     1.395
  38826.     0.80464    1.56(12)       1.56(12)    73.8      1.374     1.396
  38838.     0.80488    1.33(11)       1.33(11)    79.2      1.374     1.396
  38850.     0.80512    1.45(11)       1.45(11)    81.6      1.374     1.397
  38861.     0.80536    1.39(11)       1.39(11)    75.7      1.373     1.398
  38873.     0.80560    1.44(11)       1.44(11)    77.7      1.373     1.400
  38885.     0.80584    1.41(12)       1.41(12)    74.3      1.373     1.403
  38896.     0.80609    1.40(11)       1.40(11)    80.0      1.373     1.406
  38908.     0.80633    1.42(11)       1.42(11)    79.7      1.373     1.410
  38920.     0.80657    1.59(12)       1.59(12)    67.6      1.372     1.415
  38931.     0.80681    1.42(11)       1.42(11)    76.4      1.372     1.422
  38943.     0.80705    1.40(12)       1.40(12)    72.2      1.372     1.431
  38955.     0.80730    1.43(12)       1.43(12)    68.0      1.372     1.447
  38966.     0.80754    1.47(12)       1.47(12)    74.6      1.372     1.478
  38978.     0.80778    1.61(12)       1.61(12)    72.7      1.371     1.539
  38990.     0.80802    1.90(12)       1.90(12)    67.7      1.371     1.658
  39002.     0.80827    1.79(12)       1.79(12)    74.0      1.371     1.853
  39013.     0.80851    1.93(12)       1.93(12)    66.4      1.371     2.105
  39025.     0.80875    2.34(13)       2.34(13)    58.5      1.370     2.324
  39037.     0.80899    2.38(13)       2.38(13)    57.4      1.370     2.394
  39048.     0.80924    2.11(13)       2.11(13)    62.9      1.370     2.315
  39060.     0.80948    2.22(13)       2.22(13)    58.6      1.370     2.179
  39072.     0.80972    2.18(13)       2.18(13)    61.4      1.370     2.073
  39084.     0.80997    2.26(13)       2.26(13)    59.8      1.369     2.017
  39095.     0.81021    2.12(13)       2.12(13)    59.3      1.369     1.970
  39107.     0.81045    1.67(11)       1.67(11)    78.6      1.369     1.890
  39119.     0.81069    1.66(11)       1.66(11)    78.7      1.369     1.781
  39130.     0.81094    1.63(11)       1.63(11)    76.3      1.369     1.673
  39142.     0.81118    1.53(12)       1.53(12)    72.4      1.368     1.584
  39154.     0.81142    1.59(11)       1.59(11)    78.2      1.368     1.520
  39166.     0.81167    1.76(12)       1.76(12)    69.7      1.368     1.478
  39177.     0.81191    1.54(11)       1.54(11)    78.9      1.368     1.452
  39189.     0.81216    1.43(11)       1.43(11)    87.1      1.368     1.435
  39201.     0.81240    1.22(10)       1.22(10)    93.2      1.367     1.424
  39213.     0.81264    1.46(11)       1.46(11)    89.6      1.367     1.418
  39224.     0.81289    1.43(11)       1.43(11)    80.9      1.367     1.414
  39236.     0.81313    1.54(11)       1.54(11)    77.0      1.367     1.411
  39248.     0.81337    1.37(11)       1.37(11)    89.0      1.366     1.410
  39260.     0.81362    1.63(12)       1.63(12)    75.5      1.366     1.411
  39272.     0.81386    1.34(11)       1.34(11)    84.1      1.366     1.412
  39283.     0.81411    1.50(11)       1.50(11)    78.3      1.366     1.415
  39295.     0.81435    1.57(11)       1.57(11)    80.3      1.366     1.418
  39307.     0.81460    1.58(11)       1.58(11)    79.5      1.365     1.424
  39319.     0.81484    1.40(11)       1.40(11)    89.1      1.365     1.431
  39330.     0.81508    1.46(11)       1.46(11)    80.9      1.365     1.442
  39342.     0.81533    1.43(11)       1.43(11)    82.4      1.365     1.457
  39354.     0.81557    1.44(11)       1.44(11)    83.5      1.364     1.481
  39366.     0.81582    1.32(10)       1.32(10)    94.2      1.364     1.528
  39378.     0.81606    1.55(11)       1.55(11)    81.5      1.364     1.623
  39390.     0.81631    1.85(12)       1.85(12)    74.7      1.364     1.812
  39401.     0.81655    2.19(12)       2.19(12)    66.9      1.364     2.136
  39413.     0.81680    2.39(12)       2.39(12)    65.1      1.363     2.587
  39425.     0.81704    2.99(14)       2.99(14)    51.3      1.363     3.032
  39437.     0.81729    3.44(15)       3.44(15)    44.6      1.363     3.248
  39449.     0.81753    3.06(14)       3.06(14)    48.6      1.363     3.151
  39460.     0.81778    2.85(13)       2.85(13)    55.7      1.363     2.840
  39472.     0.81802    2.23(12)       2.23(12)    69.6      1.362     2.463
  39484.     0.81827    1.97(12)       1.97(12)    68.9      1.362     2.129
  39496.     0.81851    1.67(11)       1.67(11)    77.4      1.362     1.878
  39508.     0.81876    1.90(12)       1.90(12)    72.4      1.362     1.709
  39520.     0.81901    1.72(12)       1.72(12)    75.0      1.361     1.600
  39532.     0.81925    1.73(12)       1.73(12)    74.1      1.361     1.534
  39543.     0.81950    1.67(12)       1.67(12)    75.1      1.361     1.491
  39555.     0.81974    1.47(11)       1.47(11)    88.7      1.361     1.463
  39567.     0.81999    1.55(11)       1.55(11)    79.1      1.361     1.445
  39579.     0.82024    1.53(11)       1.53(11)    82.5      1.360     1.433
  39591.     0.82048    1.40(10)       1.40(10)    91.3      1.360     1.425
  39603.     0.82073    1.46(11)       1.46(11)    80.7      1.360     1.421
  39615.     0.82097    1.38(11)       1.38(11)    87.7      1.360     1.417
  39627.     0.82122    1.46(11)       1.46(11)    85.1      1.359     1.415
  39638.     0.82147    1.32(10)       1.32(10)    92.1      1.359     1.415
  39650.     0.82171    1.58(12)       1.58(12)    72.6      1.359     1.415
  39662.     0.82196    1.42(11)       1.42(11)    88.8      1.359     1.417
  39674.     0.82221    1.34(11)       1.34(11)    88.2      1.359     1.420
  39686.     0.82245    1.35(10)       1.35(10)    92.9      1.358     1.425
  39698.     0.82270    1.50(11)       1.50(11)    85.8      1.358     1.431
  39710.     0.82295    1.44(11)       1.44(11)    87.2      1.358     1.440
  39722.     0.82319    1.46(11)       1.46(11)    85.3      1.358     1.454
  39734.     0.82344    1.38(11)       1.38(11)    87.5      1.357     1.475
  39746.     0.82369    1.58(11)       1.58(11)    84.9      1.357     1.513
  39757.     0.82394    1.56(11)       1.56(11)    85.2      1.357     1.580
  39769.     0.82418    1.77(11)       1.77(11)    77.6      1.357     1.692
  39781.     0.82443    1.84(11)       1.84(11)    79.4      1.357     1.864
  39793.     0.82468    2.33(12)       2.33(12)    68.5      1.356     2.102
  39805.     0.82492    2.52(12)       2.52(12)    65.8      1.356     2.419
  39817.     0.82517    3.01(13)       3.01(13)    58.3      1.356     2.840
  39829.     0.82542    3.33(14)       3.33(14)    54.3      1.356     3.328
  39841.     0.82567    3.51(14)       3.51(14)    51.1      1.355     3.673
  39853.     0.82591    3.67(14)       3.67(14)    49.3      1.355     3.652
  39865.     0.82616    3.16(13)       3.16(13)    54.9      1.355     3.306
  39877.     0.82641    2.95(13)       2.95(13)    56.9      1.355     2.834
  39889.     0.82666    2.76(13)       2.76(13)    58.8      1.355     2.404
  39901.     0.82691    2.43(12)       2.43(12)    64.2      1.354     2.093
  39913.     0.82715    2.12(12)       2.12(12)    69.5      1.354     1.903
  39925.     0.82740    1.95(12)       1.95(12)    73.8      1.354     1.802
  39937.     0.82765    1.96(12)       1.96(12)    72.9      1.354     1.742
  39949.     0.82790    1.71(12)       1.71(12)    67.0      1.353     1.684
  39961.     0.82815    1.67(13)       1.67(13)    60.1      1.353     1.621
  39973.     0.82840    1.74(13)       1.74(13)    55.4      1.353     1.560
  39985.     0.82865    1.44(13)       1.44(13)    57.5      1.353     1.511
  39997.     0.82889    1.54(13)       1.54(13)    55.8      1.352     1.475
  40009.     0.82914    1.48(13)       1.48(13)    56.4      1.352     1.450
  40021.     0.82939    1.51(13)       1.51(13)    55.2      1.352     1.433
  40033.     0.82964    1.42(13)       1.42(13)    56.0      1.352     1.422
  40045.     0.82989    1.54(14)       1.54(14)    51.0      1.352     1.415
  40057.     0.83014    1.33(12)       1.33(12)    64.9      1.351     1.409
  40069.     0.83039    1.42(13)       1.42(13)    61.0      1.351     1.406
  40081.     0.83064    1.48(13)       1.48(13)    60.6      1.351     1.404
  40093.     0.83089    1.20(12)       1.20(12)    69.4      1.351     1.402
  40105.     0.83113    1.30(12)       1.30(12)    67.9      1.350     1.402
  40117.     0.83138    1.52(13)       1.52(13)    58.1      1.350     1.402
  40129.     0.83163    1.39(13)       1.39(13)    59.2      1.350     1.403
  40141.     0.83188    1.46(13)       1.46(13)    58.7      1.350     1.404
  40153.     0.83213    1.51(13)       1.51(13)    56.9      1.349     1.407
  40165.     0.83238    1.36(12)       1.36(12)    65.4      1.349     1.411
  40177.     0.83263    1.28(12)       1.28(12)    66.9      1.349     1.416
  40189.     0.83288    1.39(13)       1.39(13)    63.3      1.349     1.421
  40201.     0.83313    1.43(13)       1.43(13)    60.5      1.349     1.429
  40213.     0.83338    1.45(13)       1.45(13)    57.7      1.348     1.441
  40225.     0.83363    1.55(13)       1.55(13)    57.6      1.348     1.462
  40237.     0.83388    1.48(13)       1.48(13)    63.9      1.348     1.500
  40249.     0.83413    1.28(11)       1.28(11)    75.8      1.348     1.573
  40262.     0.83438    1.55(13)       1.55(13)    62.8      1.347     1.692
  40274.     0.83463    1.85(13)       1.85(13)    56.1      1.347     1.854
  40286.     0.83488    2.10(14)       2.10(14)    52.5      1.347     2.008
  40298.     0.83513    2.12(14)       2.12(14)    53.2      1.347     2.083
  40310.     0.83538    1.95(13)       1.95(13)    56.4      1.346     2.073
  40322.     0.83564    2.06(14)       2.06(14)    54.6      1.346     2.042
  40334.     0.83589    2.25(14)       2.25(14)    52.2      1.346     2.061
  40346.     0.83614    2.28(14)       2.28(14)    50.5      1.346     2.154
  40358.     0.83639    2.48(15)       2.48(15)    45.7      1.346     2.271
  40370.     0.83664    2.28(14)       2.28(14)    49.5      1.345     2.315
  40382.     0.83689    2.39(15)       2.39(15)    47.5      1.345     2.253
  40395.     0.83714    2.27(14)       2.27(14)    51.3      1.345     2.138
  40407.     0.83739    2.26(14)       2.26(14)    52.7      1.345     2.042
  40419.     0.83764    2.17(14)       2.17(14)    53.7      1.344     2.029
  40431.     0.83789    2.26(14)       2.26(14)    51.9      1.344     2.171
  40443.     0.83815    2.74(15)       2.74(15)    44.5      1.344     2.573
  40455.     0.83840    3.33(16)       3.33(16)    41.6      1.344     3.338
  40467.     0.83865    4.73(18)       4.73(18)    31.88     1.343     4.448
  40479.     0.83890    5.46(19)       5.46(19)    27.70     1.343     5.583
  40492.     0.83915    6.14(20)       6.14(20)    25.00     1.343     6.158
  40504.     0.83940    6.00(19)       6.00(19)    27.40     1.343     5.943
  40516.     0.83966    5.59(19)       5.59(19)    27.89     1.342     5.285
  40528.     0.83991    4.77(17)       4.77(17)    33.88     1.342     4.643
  40540.     0.84016    4.19(16)       4.19(16)    39.4      1.342     4.261
  40552.     0.84041    4.15(16)       4.15(16)    41.6      1.342     4.069
  40565.     0.84066    3.89(16)       3.89(16)    40.7      1.342     3.822
  40577.     0.84092    3.36(14)       3.36(14)    48.4      1.341     3.417
  40589.     0.84117    2.94(14)       2.94(14)    53.6      1.341     2.940
  40601.     0.84142    2.44(13)       2.44(13)    63.3      1.341     2.505
  40613.     0.84167    2.57(13)       2.57(13)    57.6      1.341     2.172
  40625.     0.84193    2.01(12)       2.01(12)    74.4      1.340     1.944
  40638.     0.84218    1.75(11)       1.75(11)    79.7      1.340     1.792
  40650.     0.84243    1.63(11)       1.63(11)    87.4      1.340     1.688
  40662.     0.84268    1.62(11)       1.62(11)    87.2      1.340     1.617
  40674.     0.84294    1.67(11)       1.67(11)    83.3      1.339     1.568
  40686.     0.84319    1.64(11)       1.64(11)    77.7      1.339     1.537
  40699.     0.84344    1.61(11)       1.61(11)    88.8      1.339     1.520
  40711.     0.84370    1.52(11)       1.52(11)    90.2      1.339     1.516
  40723.     0.84395    1.53(11)       1.53(11)    88.5      1.338     1.533
  40735.     0.84420    1.61(11)       1.61(11)    87.5      1.338     1.583
  40747.     0.84446    1.97(11)       1.97(11)    77.2      1.338     1.683
  40760.     0.84471    1.92(11)       1.92(11)    82.5      1.338     1.838
  40772.     0.84496    2.02(12)       2.02(12)    75.6      1.337     2.017
  40784.     0.84522    2.25(12)       2.25(12)    73.4      1.337     2.137
  40796.     0.84547    2.22(12)       2.22(12)    72.5      1.337     2.149
  40809.     0.84572    2.09(11)       2.09(11)    76.7      1.337     2.103
  40821.     0.84598    2.19(12)       2.19(12)    68.0      1.337     2.084
  40833.     0.84623    2.11(12)       2.11(12)    71.6      1.336     2.154
  40845.     0.84648    2.28(12)       2.28(12)    66.6      1.336     2.296
  40858.     0.84674    2.19(12)       2.19(12)    75.1      1.336     2.405
  40870.     0.84699    2.44(12)       2.44(12)    66.1      1.336     2.377
  40882.     0.84725    2.40(12)       2.40(12)    66.0      1.335     2.221
  40894.     0.84750    1.96(11)       1.96(11)    76.4      1.335     2.016
  40907.     0.84776    1.99(11)       1.99(11)    79.1      1.335     1.830
  40919.     0.84801    1.75(11)       1.75(11)    79.1      1.335     1.690
  40931.     0.84826    1.54(10)       1.54(10)    90.8      1.334     1.597
  40944.     0.84852    1.52(10)       1.52(10)    92.8      1.334     1.540
  40956.     0.84877    1.49(10)       1.49(10)    91.1      1.334     1.509
  40968.     0.84903    1.50(10)       1.50(10)    93.1      1.334     1.498
  40980.     0.84928    1.54(11)       1.54(11)    85.1      1.333     1.510
  40993.     0.84954    1.77(11)       1.77(11)    77.2      1.333     1.554
  41005.     0.84979    1.76(11)       1.76(11)    82.0      1.333     1.637
  41017.     0.85005    1.77(11)       1.77(11)    79.6      1.333     1.753
  41030.     0.85030    1.79(11)       1.79(11)    79.3      1.332     1.864
  41042.     0.85056    2.02(12)       2.02(12)    74.5      1.332     1.911
  41054.     0.85081    1.98(12)       1.98(12)    68.7      1.332     1.880
  41067.     0.85107    1.80(11)       1.80(11)    79.1      1.332     1.807
  41079.     0.85132    1.82(11)       1.82(11)    79.7      1.331     1.735
  41091.     0.85158    1.79(11)       1.79(11)    76.2      1.331     1.691
  41103.     0.85183    1.77(11)       1.77(11)    82.2      1.331     1.690
  41116.     0.85209    1.66(11)       1.66(11)    85.0      1.331     1.755
  41128.     0.85235    1.95(12)       1.95(12)    72.0      1.330     1.938
  41140.     0.85260    2.30(12)       2.30(12)    70.9      1.330     2.333
  41153.     0.85286    2.93(12)       2.93(12)    65.0      1.330     3.028
  41165.     0.85311    3.93(15)       3.93(15)    47.4      1.330     3.996
  41178.     0.85337    5.03(16)       5.03(16)    39.6      1.329     4.933
  41190.     0.85363    5.50(17)       5.50(17)    33.96     1.329     5.329
  41202.     0.85388    5.02(17)       5.02(17)    36.5      1.329     5.015
  41215.     0.85414    4.34(16)       4.34(16)    40.8      1.329     4.276
  41227.     0.85439    3.46(14)       3.46(14)    50.3      1.328     3.464
  41239.     0.85465    2.90(14)       2.90(14)    54.7      1.328     2.791
  41252.     0.85491    2.75(13)       2.75(13)    56.1      1.328     2.314
  41264.     0.85516    1.98(11)       1.98(11)    79.8      1.328     2.004
  41276.     0.85542    2.03(12)       2.03(12)    74.7      1.327     1.812
  41289.     0.85568    1.81(11)       1.81(11)    82.4      1.327     1.694
  41301.     0.85593    1.76(11)       1.76(11)    82.1      1.327     1.626
  41314.     0.85619    1.79(11)       1.79(11)    79.1      1.327     1.594
  41326.     0.85645    1.60(11)       1.60(11)    90.6      1.327     1.597
  41338.     0.85670    1.74(11)       1.74(11)    83.6      1.326     1.653
  41351.     0.85696    1.80(11)       1.80(11)    88.8      1.326     1.793
  41363.     0.85722    2.18(12)       2.18(12)    71.6      1.326     2.045
  41376.     0.85748    2.38(12)       2.38(12)    72.7      1.326     2.397
  41388.     0.85773    2.69(13)       2.69(13)    60.7      1.325     2.732
  41400.     0.85799    2.55(12)       2.55(12)    68.3      1.325     2.877
  41413.     0.85825    2.80(13)       2.80(13)    62.0      1.325     2.790
  41425.     0.85851    2.66(12)       2.66(12)    64.5      1.325     2.583
  41438.     0.85876    2.50(12)       2.50(12)    65.5      1.324     2.386
  41450.     0.85902    2.50(13)       2.50(13)    62.9      1.324     2.279
  41463.     0.85928    2.27(12)       2.27(12)    71.3      1.324     2.251
  41475.     0.85954    2.37(12)       2.37(12)    66.8      1.324     2.220
  41487.     0.85979    2.18(12)       2.18(12)    69.7      1.323     2.119
  41500.     0.86005    2.15(12)       2.15(12)    72.8      1.323     1.963
  41512.     0.86031    2.04(11)       2.04(11)    76.3      1.323     1.798
  41525.     0.86057    1.73(11)       1.73(11)    87.9      1.323     1.660
  41537.     0.86083    1.60(11)       1.60(11)    84.0      1.322     1.559
  41550.     0.86108    1.55(11)       1.55(11)    84.4      1.322     1.492
  41562.     0.86134    1.67(11)       1.67(11)    81.3      1.322     1.447
  41575.     0.86160    1.39(10)       1.39(10)    94.1      1.322     1.417
  41587.     0.86186    1.50(11)       1.50(11)    87.3      1.321     1.397
  41600.     0.86212    1.57(11)       1.57(11)    81.5      1.321     1.384
  41612.     0.86238    1.60(11)       1.60(11)    84.5      1.321     1.374
  41625.     0.86264    1.67(11)       1.67(11)    77.1      1.320     1.367
  41637.     0.86289    1.48(11)       1.48(11)    83.4      1.320     1.361
  41650.     0.86315    1.31(10)       1.31(10)    92.0      1.320     1.356
  41662.     0.86341    1.31(10)       1.31(10)    97.9      1.320     1.353
  41675.     0.86367    1.19(10)       1.19(10)    104.9     1.319     1.350
  41687.     0.86393    1.35(10)       1.35(10)    94.3      1.319     1.347
  41700.     0.86419    1.56(11)       1.56(11)    85.9      1.319     1.345
  41712.     0.86445    1.39(10)       1.39(10)    92.4      1.319     1.343
  41725.     0.86471    1.32(10)       1.32(10)    94.2      1.318     1.341
  41737.     0.86497    1.27(10)       1.27(10)    98.0      1.318     1.340
  41750.     0.86523    1.42(11)       1.42(11)    86.9      1.318     1.338
  41762.     0.86549    1.24(10)       1.24(10)    104.9     1.318     1.337
  41775.     0.86575    1.32(10)       1.32(10)    99.9      1.317     1.337
  41787.     0.86601    1.37(11)       1.37(11)    90.1      1.317     1.336
  41800.     0.86627    1.42(11)       1.42(11)    87.5      1.317     1.335
  41812.     0.86653    1.33(10)       1.33(10)    99.6      1.317     1.334
  41825.     0.86679    1.41(10)       1.41(10)    93.9      1.316     1.334
  41837.     0.86705    1.46(10)       1.46(10)    93.9      1.316     1.333
  41850.     0.86731    1.33(10)       1.33(10)    90.9      1.316     1.332
  41862.     0.86757    1.37(10)       1.37(10)    94.6      1.316     1.332
  41875.     0.86783    1.47(11)       1.47(11)    85.9      1.315     1.331
  41888.     0.86809    1.41(11)       1.41(11)    88.3      1.315     1.333
  41900.     0.86835    1.33(10)       1.33(10)    97.8      1.315     1.333
  41913.     0.86861    1.35(10)       1.35(10)    96.8      1.315     1.333
  41925.     0.86887    1.24(10)       1.24(10)    97.8      1.314     1.333
  41938.     0.86913    1.49(11)       1.49(11)    80.8      1.314     1.333
  41950.     0.86939    1.28(10)       1.28(10)    99.8      1.314     1.333
  41963.     0.86965    1.14(10)       1.14(10)    110.1     1.314     1.332
  41976.     0.86991    1.29(10)       1.29(10)    99.7      1.313     1.332
  41988.     0.87017    1.37(10)       1.37(10)    92.3      1.313     1.333
  42001.     0.87044    1.34(11)       1.34(11)    89.4      1.313     1.333
  42013.     0.87070    1.58(10)       1.58(10)    91.9      1.313     1.333
  42026.     0.87096    1.42(11)       1.42(11)    87.1      1.312     1.333
  42039.     0.87122    1.33(11)       1.33(11)    86.8      1.312     1.334
  42051.     0.87148    1.32(11)       1.32(11)    85.6      1.312     1.334
  42064.     0.87174    1.32(11)       1.32(11)    88.6      1.312     1.334
  42077.     0.87200    1.29(10)       1.29(10)    92.7      1.311     1.335
  42089.     0.87226    1.46(11)       1.46(11)    85.3      1.311     1.336
  42102.     0.87253    1.27(10)       1.27(10)    98.3      1.311     1.337
  42114.     0.87279    1.29(10)       1.29(10)    92.2      1.311     1.338
  42127.     0.87305    1.60(11)       1.60(11)    83.6      1.310     1.339
  42140.     0.87331    1.33(10)       1.33(10)    99.2      1.310     1.341
  42152.     0.87357    1.20(10)       1.20(10)    102.2     1.310     1.343
  42165.     0.87384    1.32(10)       1.32(10)    96.9      1.309     1.345
  42178.     0.87410    1.51(11)       1.51(11)    86.0      1.309     1.348
  42190.     0.87436    1.29(10)       1.29(10)    102.9     1.309     1.352
  42203.     0.87462    1.27(10)       1.27(10)    98.9      1.309     1.356
  42216.     0.87489    1.30(10)       1.30(10)    104.7     1.308     1.362
  42228.     0.87515    1.28(10)       1.28(10)    102.2     1.308     1.369
  42241.     0.87541    1.29(10)       1.29(10)    103.8     1.308     1.377
  42254.     0.87567    1.32(10)       1.32(10)    97.7      1.308     1.389
  42266.     0.87594    1.42(10)       1.42(10)    96.3      1.307     1.405
  42279.     0.87620    1.48(10)       1.48(10)    93.6      1.307     1.429
  42292.     0.87646    1.50(10)       1.50(10)    92.2      1.307     1.473
  42304.     0.87672    1.58(10)       1.58(10)    90.7      1.307     1.561
  42317.     0.87699    1.83(11)       1.83(11)    80.9      1.306     1.738
  42330.     0.87725    1.91(11)       1.91(11)    79.2      1.306     2.050
  42342.     0.87751    2.71(13)       2.71(13)    61.2      1.306     2.497
  42355.     0.87778    3.16(13)       3.16(13)    55.5      1.306     2.960
  42368.     0.87804    3.51(14)       3.51(14)    49.7      1.305     3.201
  42380.     0.87830    3.10(14)       3.10(14)    53.3      1.305     3.103
  42393.     0.87857    2.82(13)       2.82(13)    58.9      1.305     2.778
  42406.     0.87883    2.24(12)       2.24(12)    74.6      1.305     2.397
  42419.     0.87910    2.03(12)       2.03(12)    75.2      1.304     2.070
  42431.     0.87936    1.67(11)       1.67(11)    89.7      1.304     1.836
  42444.     0.87962    1.56(10)       1.56(10)    93.1      1.304     1.685
  42457.     0.87989    1.77(11)       1.77(11)    85.3      1.303     1.596
  42470.     0.88015    1.57(10)       1.57(10)    90.9      1.303     1.556
  42482.     0.88041    1.73(11)       1.73(11)    84.7      1.303     1.564
  42495.     0.88068    1.54(10)       1.54(10)    91.5      1.303     1.629
  42508.     0.88094    1.77(11)       1.77(11)    84.7      1.302     1.762
  42521.     0.88121    1.79(11)       1.79(11)    85.0      1.302     1.942
  42533.     0.88147    2.01(11)       2.01(11)    76.0      1.302     2.094
  42546.     0.88174    2.25(12)       2.25(12)    70.9      1.302     2.129
  42559.     0.88200    2.22(12)       2.22(12)    70.8      1.301     2.040
  42572.     0.88227    1.86(11)       1.86(11)    77.1      1.301     1.893
  42584.     0.88253    1.83(11)       1.83(11)    81.4      1.301     1.747
  42597.     0.88280    1.77(11)       1.77(11)    81.8      1.301     1.633
  42610.     0.88306    1.56(10)       1.56(10)    100.3     1.300     1.556
  42623.     0.88333    1.53(10)       1.53(10)    93.4      1.300     1.510
  42636.     0.88359    1.24(10)       1.24(10)    108.1     1.300     1.485
  42648.     0.88386    1.42(10)       1.42(10)    97.7      1.300     1.475
  42661.     0.88412    1.61(11)       1.61(11)    86.4      1.299     1.475
  42674.     0.88439    1.58(11)       1.58(11)    86.9      1.299     1.484
  42687.     0.88465    1.58(11)       1.58(11)    86.4      1.299     1.503
  42699.     0.88492    1.38(10)       1.38(10)    100.3     1.298     1.532
  42712.     0.88518    1.79(11)       1.79(11)    79.8      1.298     1.582
  42725.     0.88545    1.60(10)       1.60(10)    91.6      1.298     1.675
  42738.     0.88571    2.16(12)       2.16(12)    72.5      1.298     1.862
  42751.     0.88598    2.24(12)       2.24(12)    73.3      1.297     2.220
  42764.     0.88624    3.01(13)       3.01(13)    59.1      1.297     2.817
  42776.     0.88651    3.23(13)       3.23(13)    59.4      1.297     3.610
  42789.     0.88678    4.45(15)       4.45(15)    42.7      1.297     4.334
  42802.     0.88704    4.61(16)       4.61(16)    39.5      1.296     4.608
  42815.     0.88731    4.48(16)       4.48(16)    41.4      1.296     4.370
  42828.     0.88758    3.85(14)       3.85(14)    47.7      1.296     3.886
  42841.     0.88784    3.53(14)       3.53(14)    52.6      1.296     3.475
  42853.     0.88811    3.42(14)       3.42(14)    52.8      1.295     3.398
  42866.     0.88837    4.31(15)       4.31(15)    45.9      1.295     3.849
  42879.     0.88864    4.99(15)       4.99(15)    42.1      1.295     4.901
  42892.     0.88891    6.33(18)       6.33(18)    32.40     1.294     6.338
  42905.     0.88917    7.58(19)       7.58(19)    27.50     1.294     7.471
  42918.     0.88944    7.85(19)       7.85(19)    26.46     1.294     7.591
  42931.     0.88971    6.74(18)       6.74(18)    30.50     1.294     6.748
  42944.     0.88997    5.58(17)       5.58(17)    36.1      1.293     5.479
  42956.     0.89024    4.06(15)       4.06(15)    47.1      1.293     4.260
  42969.     0.89051    3.44(14)       3.44(14)    53.0      1.293     3.313
  42982.     0.89078    2.87(13)       2.87(13)    56.8      1.293     2.661
  42995.     0.89104    2.44(12)       2.44(12)    66.2      1.292     2.239
  43008.     0.89131    2.16(11)       2.16(11)    75.9      1.292     1.971
  43021.     0.89158    1.99(11)       1.99(11)    79.4      1.292     1.800
  43034.     0.89185    1.75(11)       1.75(11)    82.2      1.291     1.691
  43047.     0.89211    1.61(11)       1.61(11)    86.4      1.291     1.621
  43060.     0.89238    1.43(10)       1.43(10)    98.6      1.291     1.576
  43073.     0.89265    1.53(11)       1.53(11)    90.7      1.291     1.549
  43085.     0.89292    1.65(11)       1.65(11)    84.9      1.290     1.534
  43098.     0.89318    1.69(11)       1.69(11)    90.1      1.290     1.531
  43111.     0.89345    1.54(10)       1.54(10)    96.2      1.290     1.538
  43124.     0.89372    1.54(11)       1.54(11)    89.8      1.290     1.558
  43137.     0.89399    1.87(12)       1.87(12)    73.0      1.289     1.596
  43150.     0.89426    1.79(11)       1.79(11)    81.7      1.289     1.669
  43163.     0.89453    1.89(11)       1.89(11)    82.9      1.289     1.813
  43176.     0.89479    1.99(11)       1.99(11)    82.7      1.289     2.107
  43189.     0.89506    2.55(12)       2.55(12)    70.8      1.288     2.672
  43202.     0.89533    3.64(14)       3.64(14)    53.2      1.288     3.598
  43215.     0.89560    4.67(15)       4.67(15)    43.4      1.288     4.784
  43228.     0.89587    5.95(17)       5.95(17)    35.4      1.287     5.773
  43241.     0.89614    5.94(17)       5.94(17)    33.75     1.287     6.005
  43254.     0.89641    5.36(17)       5.36(17)    35.9      1.287     5.458
  43267.     0.89668    4.71(16)       4.71(16)    39.7      1.287     4.527
  43280.     0.89694    3.63(14)       3.63(14)    52.2      1.286     3.595
  43293.     0.89721    3.11(13)       3.11(13)    58.1      1.286     2.855
  43306.     0.89748    2.44(12)       2.44(12)    70.8      1.286     2.338
  43319.     0.89775    2.12(12)       2.12(12)    75.2      1.286     2.001
  43332.     0.89802    1.90(11)       1.90(11)    76.4      1.285     1.786
  43345.     0.89829    1.84(11)       1.84(11)    76.9      1.285     1.647
  43358.     0.89856    1.43(10)       1.43(10)    96.9      1.285     1.557
  43371.     0.89883    1.73(11)       1.73(11)    81.2      1.284     1.496
  43384.     0.89910    1.53(10)       1.53(10)    93.3      1.284     1.453
  43397.     0.89937    1.51(11)       1.51(11)    88.2      1.284     1.424
  43410.     0.89964    1.44(11)       1.44(11)    88.6      1.284     1.402
  43423.     0.89991    1.43(10)       1.43(10)    96.5      1.283     1.385
  43436.     0.90018    1.49(10)       1.49(10)    92.2      1.283     1.373
  43449.     0.90045    1.35(10)       1.35(10)    93.8      1.283     1.363
  43462.     0.90072    1.48(10)       1.48(10)    91.4      1.283     1.354
  43475.     0.90099    1.59(10)       1.59(10)    90.9      1.282     1.348
  43488.     0.90126    1.37(10)       1.37(10)    94.6      1.282     1.342
  43501.     0.90153    1.42(11)       1.42(11)    89.4      1.282     1.337
  43514.     0.90180    1.39(11)       1.39(11)    89.2      1.281     1.333
  43527.     0.90207    1.36(10)       1.36(10)    102.8     1.281     1.329
  43540.     0.90234    1.46(10)       1.46(10)    93.4      1.281     1.327
  43553.     0.90261    1.28(10)       1.28(10)    107.1     1.281     1.324
  43566.     0.90288    1.45(10)       1.45(10)    94.6      1.280     1.321
  43579.     0.90315    1.18(10)       1.18(10)    94.3      1.280     1.319
  43592.     0.90343    1.21(10)       1.21(10)    99.4      1.280     1.317
  43606.     0.90370    1.23(10)       1.23(10)    99.6      1.279     1.316
  43619.     0.90397    1.37(10)       1.37(10)    98.4      1.279     1.314
  43632.     0.90424    1.55(10)       1.55(10)    91.3      1.279     1.313
  43645.     0.90451    1.43(11)       1.43(11)    86.9      1.279     1.312
  43658.     0.90478    1.24(10)       1.24(10)    100.5     1.278     1.311
  43671.     0.90505    1.35(10)       1.35(10)    95.8      1.278     1.310
  43684.     0.90532    1.29(10)       1.29(10)    99.8      1.278     1.309
  43697.     0.90560    1.31(10)       1.31(10)    91.8      1.278     1.309
  43710.     0.90587    1.26(10)       1.26(10)    101.5     1.277     1.308
  43723.     0.90614    1.30(10)       1.30(10)    101.3     1.277     1.308
  43737.     0.90641    1.26(10)       1.26(10)    102.7     1.277     1.309
  43750.     0.90668    1.22(10)       1.22(10)    107.6     1.276     1.309
  43763.     0.90696    1.21(10)       1.21(10)    106.2     1.276     1.309
  43776.     0.90723    1.12(9)        1.12(9)     116.0     1.276     1.310
  43789.     0.90750    1.23(10)       1.23(10)    100.4     1.276     1.310
  43802.     0.90777    1.24(10)       1.24(10)    106.6     1.275     1.311
  43815.     0.90804    1.43(10)       1.43(10)    91.9      1.275     1.311
  43828.     0.90832    1.31(10)       1.31(10)    97.0      1.275     1.313
  43842.     0.90859    1.46(11)       1.46(11)    88.4      1.274     1.315
  43855.     0.90886    1.16(10)       1.16(10)    108.2     1.274     1.317
  43868.     0.90913    1.15(10)       1.15(10)    107.0     1.274     1.321
  43881.     0.90941    1.31(10)       1.31(10)    103.8     1.274     1.325
  43894.     0.90968    1.32(10)       1.32(10)    97.9      1.273     1.331
  43907.     0.90995    1.37(10)       1.37(10)    91.4      1.273     1.340
  43921.     0.91023    1.47(11)       1.47(11)    87.8      1.273     1.353
  43934.     0.91050    1.28(10)       1.28(10)    98.8      1.273     1.384
  43947.     0.91077    1.37(10)       1.37(10)    95.5      1.272     1.445
  43960.     0.91105    1.64(10)       1.64(10)    91.4      1.272     1.552
  43973.     0.91132    1.94(12)       1.94(12)    74.5      1.272     1.703
  43986.     0.91159    1.99(12)       1.99(12)    75.4      1.271     1.858
  44000.     0.91187    1.85(11)       1.85(11)    85.8      1.271     1.939
  44013.     0.91214    1.82(11)       1.82(11)    82.5      1.271     1.910
  44026.     0.91241    1.68(11)       1.68(11)    86.6      1.271     1.808
  44039.     0.91269    1.78(11)       1.78(11)    81.9      1.270     1.690
  44053.     0.91296    1.56(11)       1.56(11)    90.0      1.270     1.593
  44066.     0.91324    1.58(11)       1.58(11)    82.7      1.270     1.530
  44079.     0.91351    1.55(11)       1.55(11)    89.2      1.269     1.504
  44092.     0.91378    1.55(11)       1.55(11)    88.1      1.269     1.517
  44105.     0.91406    1.62(11)       1.62(11)    82.3      1.269     1.583
  44119.     0.91433    1.61(10)       1.61(10)    91.4      1.269     1.719
  44132.     0.91461    1.85(11)       1.85(11)    79.5      1.268     1.925
  44145.     0.91488    1.91(11)       1.91(11)    84.5      1.268     2.151
  44158.     0.91516    2.37(12)       2.37(12)    72.9      1.268     2.299
  44172.     0.91543    2.37(12)       2.37(12)    72.7      1.267     2.338
  44185.     0.91570    2.34(12)       2.34(12)    69.5      1.267     2.364
  44198.     0.91598    2.84(13)       2.84(13)    60.7      1.267     2.534
  44211.     0.91625    2.99(13)       2.99(13)    61.1      1.267     2.977
  44225.     0.91653    3.90(14)       3.90(14)    47.7      1.266     3.697
  44238.     0.91680    4.73(16)       4.73(16)    40.4      1.266     4.448
  44251.     0.91708    4.90(16)       4.90(16)    39.5      1.266     4.780
  44264.     0.91735    4.66(15)       4.66(15)    42.0      1.266     4.520
  44278.     0.91763    4.11(15)       4.11(15)    45.5      1.265     3.888
  44291.     0.91790    3.18(13)       3.18(13)    58.3      1.265     3.184
  44304.     0.91818    2.70(13)       2.70(13)    63.1      1.265     2.591
  44318.     0.91846    2.08(12)       2.08(12)    73.6      1.264     2.160
  44331.     0.91873    1.97(11)       1.97(11)    77.3      1.264     1.876
  44344.     0.91901    1.92(11)       1.92(11)    78.4      1.264     1.694
  44357.     0.91928    1.76(11)       1.76(11)    82.4      1.264     1.578
  44371.     0.91956    1.61(11)       1.61(11)    86.0      1.263     1.503
  44384.     0.91983    1.50(11)       1.50(11)    90.5      1.263     1.454
  44397.     0.92011    1.51(10)       1.51(10)    92.1      1.263     1.422
  44411.     0.92039    1.42(10)       1.42(10)    97.1      1.262     1.400
  44424.     0.92066    1.44(10)       1.44(10)    94.2      1.262     1.386
  44437.     0.92094    1.35(10)       1.35(10)    98.6      1.262     1.378
  44451.     0.92122    1.31(10)       1.31(10)    101.5     1.262     1.375
  44464.     0.92149    1.38(11)       1.38(11)    87.7      1.261     1.378
  44477.     0.92177    1.41(10)       1.41(10)    95.5      1.261     1.389
  44491.     0.92204    1.26(10)       1.26(10)    103.9     1.261     1.417
  44504.     0.92232    1.43(10)       1.43(10)    103.2     1.260     1.466
  44517.     0.92260    1.48(10)       1.48(10)    94.3      1.260     1.536
  44531.     0.92287    1.53(11)       1.53(11)    88.0      1.260     1.610
  44544.     0.92315    1.40(10)       1.40(10)    97.1      1.260     1.655
  44558.     0.92343    1.96(11)       1.96(11)    79.1      1.259     1.668
  44571.     0.92371    1.84(11)       1.84(11)    81.4      1.259     1.684
  44584.     0.92398    2.04(11)       2.04(11)    77.6      1.259     1.760
  44598.     0.92426    2.16(12)       2.16(12)    70.6      1.258     1.955
  44611.     0.92454    2.21(12)       2.21(12)    72.5      1.258     2.291
  44624.     0.92481    2.85(13)       2.85(13)    58.9      1.258     2.698
  44638.     0.92509    2.94(13)       2.94(13)    62.2      1.258     2.977
  44651.     0.92537    3.23(14)       3.23(14)    51.3      1.257     2.968
  44665.     0.92565    2.81(13)       2.81(13)    61.6      1.257     2.721
  44678.     0.92593    2.47(12)       2.47(12)    68.0      1.257     2.386
  44691.     0.92620    2.20(12)       2.20(12)    68.2      1.256     2.080
  44705.     0.92648    1.83(11)       1.83(11)    82.2      1.256     1.854
  44718.     0.92676    1.83(11)       1.83(11)    81.2      1.256     1.708
  44732.     0.92704    1.59(11)       1.59(11)    89.1      1.256     1.626
  44745.     0.92732    1.71(11)       1.71(11)    83.2      1.255     1.596
  44758.     0.92759    1.71(11)       1.71(11)    88.1      1.255     1.622
  44772.     0.92787    1.81(11)       1.81(11)    86.2      1.255     1.735
  44785.     0.92815    2.08(11)       2.08(11)    77.0      1.254     2.000
  44799.     0.92843    2.47(12)       2.47(12)    72.1      1.254     2.488
  44812.     0.92871    2.97(13)       2.97(13)    62.4      1.254     3.196
  44826.     0.92899    3.94(14)       3.94(14)    48.7      1.254     3.925
  44839.     0.92926    4.67(16)       4.67(16)    41.1      1.253     4.293
  44853.     0.92954    3.84(14)       3.84(14)    50.5      1.253     4.122
  44866.     0.92982    3.68(14)       3.68(14)    51.3      1.253     3.596
  44879.     0.93010    2.97(13)       2.97(13)    60.1      1.252     2.982
  44893.     0.93038    2.40(12)       2.40(12)    71.4      1.252     2.456
  44906.     0.93066    1.83(11)       1.83(11)    83.0      1.252     2.072
  44920.     0.93094    2.01(11)       2.01(11)    77.9      1.252     1.815
  44933.     0.93122    1.74(11)       1.74(11)    84.3      1.251     1.649
  44947.     0.93150    1.64(11)       1.64(11)    85.8      1.251     1.544
  44960.     0.93178    1.41(10)       1.41(10)    90.8      1.251     1.476
  44974.     0.93206    1.33(10)       1.33(10)    103.8     1.250     1.431
  44987.     0.93234    1.39(10)       1.39(10)    99.8      1.250     1.402
  45001.     0.93262    1.43(11)       1.43(11)    88.2      1.250     1.382
  45014.     0.93290    1.43(10)       1.43(10)    96.1      1.250     1.369
  45028.     0.93318    1.29(10)       1.29(10)    100.9     1.249     1.360
  45041.     0.93346    1.07(9)        1.07(9)     113.2     1.249     1.354
  45055.     0.93374    1.53(11)       1.53(11)    83.3      1.249     1.351
  45068.     0.93402    1.15(10)       1.15(10)    108.5     1.248     1.350
  45082.     0.93430    1.30(10)       1.30(10)    93.8      1.248     1.350
  45095.     0.93458    1.30(10)       1.30(10)    104.5     1.248     1.352
  45109.     0.93486    1.25(10)       1.25(10)    104.9     1.247     1.356
  45122.     0.93514    1.24(10)       1.24(10)    109.7     1.247     1.361
  45136.     0.93542    1.36(10)       1.36(10)    98.3      1.247     1.369
  45149.     0.93570    1.35(10)       1.35(10)    102.3     1.247     1.378
  45163.     0.93598    1.23(10)       1.23(10)    106.1     1.246     1.391
  45177.     0.93626    1.32(10)       1.32(10)    104.4     1.246     1.407
  45190.     0.93654    1.27(10)       1.27(10)    104.0     1.246     1.428
  45204.     0.93682    1.08(9)        1.08(9)     116.9     1.245     1.455
  45217.     0.93710    1.33(10)       1.33(10)    102.9     1.245     1.491
  45231.     0.93738    1.52(10)       1.52(10)    94.9      1.245     1.541
  45244.     0.93767    1.56(10)       1.56(10)    95.0      1.245     1.616
  45258.     0.93795    1.57(10)       1.57(10)    91.3      1.244     1.748
  45272.     0.93823    1.92(11)       1.92(11)    87.3      1.244     2.010
  45285.     0.93851    2.50(12)       2.50(12)    71.8      1.244     2.539
  45299.     0.93879    3.38(13)       3.38(13)    58.8      1.243     3.500
  45312.     0.93907    4.79(15)       4.79(15)    43.4      1.243     4.945
  45326.     0.93936    6.75(18)       6.75(18)    31.59     1.243     6.567
  45339.     0.93964    7.78(19)       7.78(19)    27.60     1.243     7.596
  45353.     0.93992    7.83(19)       7.83(19)    27.41     1.242     7.506
  45367.     0.94020    6.25(17)       6.25(17)    33.79     1.242     6.576
  45380.     0.94048    5.62(17)       5.62(17)    34.74     1.242     5.418
  45394.     0.94077    4.34(15)       4.34(15)    46.2      1.241     4.514
  45408.     0.94105    4.41(15)       4.41(15)    45.2      1.241     4.088
  45421.     0.94133    4.16(15)       4.16(15)    47.0      1.241     4.114
  45435.     0.94161    4.55(15)       4.55(15)    42.7      1.241     4.329
  45448.     0.94189    4.20(14)       4.20(14)    49.0      1.240     4.342
  45462.     0.94218    3.75(14)       3.75(14)    47.8      1.240     3.999
  45476.     0.94246    3.74(14)       3.74(14)    47.6      1.240     3.444
  45489.     0.94274    2.86(13)       2.86(13)    60.1      1.239     2.877
  45503.     0.94303    2.45(12)       2.45(12)    68.8      1.239     2.424
  45517.     0.94331    2.20(12)       2.20(12)    69.7      1.239     2.125
  45530.     0.94359    2.03(11)       2.03(11)    80.5      1.238     1.980
  45544.     0.94387    1.93(11)       1.93(11)    83.8      1.238     1.982
  45558.     0.94416    2.00(11)       2.00(11)    82.4      1.238     2.107
  45571.     0.94444    2.31(12)       2.31(12)    74.6      1.238     2.287
  45585.     0.94472    2.46(12)       2.46(12)    68.3      1.237     2.386
  45599.     0.94501    2.39(12)       2.39(12)    65.7      1.237     2.323
  45612.     0.94529    2.19(12)       2.19(12)    71.3      1.237     2.140
  45626.     0.94558    2.11(12)       2.11(12)    70.1      1.236     1.924
  45640.     0.94586    1.71(11)       1.71(11)    85.2      1.236     1.733
  45653.     0.94614    1.67(11)       1.67(11)    86.3      1.236     1.591
  45667.     0.94643    1.50(11)       1.50(11)    89.1      1.236     1.494
  45681.     0.94671    1.47(10)       1.47(10)    91.5      1.235     1.429
  45694.     0.94699    1.37(10)       1.37(10)    96.8      1.235     1.386
  45708.     0.94728    1.35(10)       1.35(10)    106.1     1.235     1.357
  45722.     0.94756    1.30(10)       1.30(10)    93.4      1.234     1.337
  45736.     0.94785    1.07(9)        1.07(9)     121.0     1.234     1.322
  45749.     0.94813    1.25(10)       1.25(10)    108.9     1.234     1.311
  45763.     0.94842    1.38(10)       1.38(10)    96.2      1.233     1.303
  45777.     0.94870    1.27(10)       1.27(10)    98.8      1.233     1.297
  45791.     0.94899    1.23(10)       1.23(10)    105.0     1.233     1.293
  45804.     0.94927    1.24(10)       1.24(10)    101.7     1.233     1.289
  45818.     0.94956    1.24(10)       1.24(10)    96.2      1.232     1.286
  45832.     0.94984    1.19(10)       1.19(10)    105.2     1.232     1.283
  45845.     0.95013    1.31(10)       1.31(10)    98.0      1.232     1.282
  45859.     0.95041    1.18(10)       1.18(10)    105.7     1.231     1.280
  45873.     0.95070    1.02(9)        1.02(9)     113.0     1.231     1.279
  45887.     0.95098    1.19(10)       1.19(10)    105.8     1.231     1.279
  45901.     0.95127    1.20(9)        1.20(9)     110.9     1.231     1.279
  45914.     0.95155    1.20(10)       1.20(10)    106.8     1.230     1.280
  45928.     0.95184    1.27(10)       1.27(10)    99.2      1.230     1.280
  45942.     0.95212    1.15(10)       1.15(10)    107.8     1.230     1.283
  45956.     0.95241    1.27(10)       1.27(10)    96.2      1.229     1.286
  45969.     0.95269    1.26(10)       1.26(10)    101.3     1.229     1.291
  45983.     0.95298    1.31(10)       1.31(10)    98.7      1.229     1.298
  45997.     0.95327    1.35(10)       1.35(10)    102.1     1.228     1.308
  46011.     0.95355    1.12(9)        1.12(9)     111.2     1.228     1.323
  46025.     0.95384    1.24(10)       1.24(10)    105.8     1.228     1.348
  46038.     0.95412    1.35(10)       1.35(10)    101.4     1.228     1.397
  46052.     0.95441    1.44(10)       1.44(10)    92.7      1.227     1.498
  46066.     0.95470    1.44(10)       1.44(10)    92.3      1.227     1.694
  46080.     0.95498    1.88(11)       1.88(11)    81.3      1.227     2.017
  46094.     0.95527    2.45(12)       2.45(12)    69.0      1.226     2.433
  46108.     0.95556    2.77(13)       2.77(13)    62.9      1.226     2.785
  46121.     0.95584    2.83(13)       2.83(13)    60.4      1.226     2.876
  46135.     0.95613    2.48(12)       2.48(12)    68.3      1.225     2.694
  46149.     0.95642    2.34(12)       2.34(12)    69.1      1.225     2.375
  46163.     0.95670    2.00(11)       2.00(11)    76.3      1.225     2.053
  46177.     0.95699    1.57(10)       1.57(10)    93.1      1.225     1.795
  46191.     0.95728    1.65(11)       1.65(11)    84.1      1.224     1.614
  46204.     0.95757    1.46(10)       1.46(10)    94.9      1.224     1.495
  46218.     0.95785    1.44(10)       1.44(10)    92.6      1.224     1.420
  46232.     0.95814    1.42(10)       1.42(10)    93.1      1.223     1.372
  46246.     0.95843    1.49(11)       1.49(11)    90.2      1.223     1.342
  46260.     0.95871    1.21(10)       1.21(10)    105.8     1.223     1.324
  46274.     0.95900    1.38(10)       1.38(10)    96.2      1.222     1.313
  46288.     0.95929    1.33(10)       1.33(10)    93.2      1.222     1.308
  46302.     0.95958    1.29(10)       1.29(10)    98.6      1.222     1.308
  46315.     0.95987    1.25(10)       1.25(10)    102.0     1.222     1.315
  46329.     0.96015    1.30(10)       1.30(10)    101.8     1.221     1.335
  46343.     0.96044    1.27(10)       1.27(10)    108.6     1.221     1.379
  46357.     0.96073    1.32(10)       1.32(10)    101.1     1.221     1.471
  46371.     0.96102    1.51(10)       1.51(10)    95.4      1.220     1.632
  46385.     0.96131    1.68(10)       1.68(10)    93.1      1.220     1.853
  46399.     0.96160    1.89(11)       1.89(11)    89.4      1.220     2.065
  46413.     0.96188    2.06(11)       2.06(11)    78.3      1.220     2.154
  46427.     0.96217    2.20(12)       2.20(12)    70.9      1.219     2.084
  46441.     0.96246    2.10(12)       2.10(12)    71.9      1.219     1.929
  46455.     0.96275    1.85(11)       1.85(11)    80.9      1.219     1.770
  46468.     0.96304    1.71(11)       1.71(11)    83.7      1.218     1.663
  46482.     0.96333    1.62(10)       1.62(10)    94.2      1.218     1.625
  46496.     0.96362    1.68(11)       1.68(11)    85.0      1.218     1.639
  46510.     0.96391    1.68(11)       1.68(11)    86.6      1.217     1.658
  46524.     0.96420    1.72(11)       1.72(11)    80.0      1.217     1.636
  46538.     0.96448    1.44(10)       1.44(10)    98.8      1.217     1.571
  46552.     0.96477    1.38(10)       1.38(10)    95.0      1.217     1.490
  46566.     0.96506    1.55(11)       1.55(11)    87.6      1.216     1.416
  46580.     0.96535    1.47(11)       1.47(11)    84.1      1.216     1.359
  46594.     0.96564    1.33(10)       1.33(10)    101.4     1.216     1.320
  46608.     0.96593    1.22(10)       1.22(10)    101.3     1.215     1.294
  46622.     0.96622    1.26(10)       1.26(10)    105.5     1.215     1.276
  46636.     0.96651    1.30(10)       1.30(10)    96.2      1.215     1.265
  46650.     0.96680    1.24(10)       1.24(10)    101.8     1.214     1.258
  46664.     0.96709    1.12(10)       1.12(10)    105.7     1.214     1.253
  46678.     0.96738    1.06(10)       1.06(10)    110.7     1.214     1.249
  46692.     0.96767    1.00(10)       1.00(10)    109.3     1.214     1.247
  46706.     0.96796    1.21(10)       1.21(10)    104.6     1.213     1.246
  46720.     0.96825    1.04(9)        1.04(9)     112.8     1.213     1.245
  46734.     0.96854    1.15(10)       1.15(10)    97.9      1.213     1.246
  46748.     0.96883    1.15(10)       1.15(10)   100.0      1.212     1.247
  46762.     0.96913    1.18(10)       1.18(10)    108.4     1.212     1.248
  46776.     0.96942    1.10(9)        1.10(9)     114.3     1.212     1.250
  46790.     0.96971    1.14(9)        1.14(9)     113.0     1.211     1.253
  46804.     0.97000    1.17(10)       1.17(10)    97.0      1.211     1.257
  46818.     0.97029    1.15(10)       1.15(10)    101.6     1.211     1.262
  46832.     0.97058    1.19(10)       1.19(10)    99.6      1.211     1.269
  46846.     0.97087    1.32(10)       1.32(10)    94.9      1.210     1.278
  46860.     0.97116    1.16(10)       1.16(10)    107.2     1.210     1.292
  46874.     0.97145    1.35(10)       1.35(10)    107.3     1.210     1.314
  46889.     0.97175    1.50(11)       1.50(11)    87.6      1.209     1.353
  46903.     0.97204    1.40(10)       1.40(10)    98.2      1.209     1.434
  46917.     0.97233    1.38(10)       1.38(10)    99.4      1.209     1.597
  46931.     0.97262    1.85(11)       1.85(11)    85.7      1.208     1.881
  46945.     0.97291    2.07(11)       2.07(11)    81.7      1.208     2.284
  46959.     0.97320    2.56(12)       2.56(12)    70.2      1.208     2.689
  46973.     0.97350    2.97(13)       2.97(13)    57.5      1.208     2.883
  46987.     0.97379    2.77(13)       2.77(13)    61.5      1.207     2.779
  47001.     0.97408    2.42(12)       2.42(12)    66.4      1.207     2.486
  47015.     0.97437    2.02(12)       2.02(12)    73.3      1.207     2.150
  47029.     0.97466    1.77(11)       1.77(11)    84.8      1.206     1.865
  47043.     0.97496    1.61(11)       1.61(11)    86.3      1.206     1.658
  47058.     0.97525    1.31(10)       1.31(10)    98.7      1.206     1.522
  47072.     0.97554    1.26(10)       1.26(10)    102.4     1.205     1.436
  47086.     0.97584    1.28(10)       1.28(10)    101.3     1.205     1.384
  47100.     0.97613    1.34(10)       1.34(10)    103.3     1.205     1.356
  47114.     0.97642    1.44(11)       1.44(11)    90.6      1.204     1.348
  47128.     0.97671    1.46(11)       1.46(11)    89.3      1.204     1.365
  47142.     0.97701    1.47(10)       1.47(10)    96.3      1.204     1.424
  47157.     0.97730    1.50(10)       1.50(10)    91.7      1.204     1.543
  47171.     0.97759    1.68(11)       1.68(11)    88.1      1.203     1.731
  47185.     0.97789    1.87(11)       1.87(11)    78.0      1.203     1.947
  47199.     0.97818    2.09(11)       2.09(11)    76.1      1.203     2.087
  47213.     0.97847    2.36(12)       2.36(12)    66.1      1.202     2.078
  47227.     0.97877    1.97(12)       1.97(12)    72.4      1.202     1.952
  47241.     0.97906    1.74(11)       1.74(11)    81.6      1.202     1.782
  47256.     0.97935    1.74(11)       1.74(11)    82.1      1.201     1.623
  47270.     0.97965    1.31(10)       1.31(10)    105.5     1.201     1.502
  47284.     0.97994    1.20(10)       1.20(10)    101.1     1.201     1.422
  47298.     0.98024    1.26(10)       1.26(10)    101.8     1.201     1.380
  47312.     0.98053    1.37(10)       1.37(10)    96.6      1.200     1.370
  47327.     0.98082    1.46(10)       1.46(10)    93.4      1.200     1.384
  47341.     0.98112    1.21(10)       1.21(10)    104.6     1.200     1.405
  47355.     0.98141    1.42(10)       1.42(10)    90.9      1.199     1.410
  47369.     0.98171    1.28(10)       1.28(10)    97.8      1.199     1.391
  47383.     0.98200    1.35(10)       1.35(10)    92.6      1.199     1.356
  47398.     0.98230    1.29(10)       1.29(10)    98.6      1.198     1.320
  47412.     0.98259    1.21(10)       1.21(10)    99.7      1.198     1.291
  47426.     0.98289    1.17(10)       1.17(10)    101.4     1.198     1.269
  47440.     0.98318    1.01(9)        1.01(9)     118.3     1.198     1.255
  47455.     0.98348    1.28(10)       1.28(10)    96.4      1.197     1.246
  47469.     0.98377    1.31(10)       1.31(10)    96.9      1.197     1.240
  47483.     0.98407    1.19(10)       1.19(10)    101.3     1.197     1.237
  47497.     0.98436    1.38(11)       1.38(11)    89.1      1.196     1.235
  47511.     0.98466    1.14(10)       1.14(10)    108.1     1.196     1.235
  47526.     0.98495    1.37(10)       1.37(10)    91.2      1.196     1.236
  47540.     0.98525    1.16(10)       1.16(10)    103.6     1.195     1.237
  47554.     0.98554    1.19(10)       1.19(10)    104.7     1.195     1.240
  47569.     0.98584    1.27(10)       1.27(10)    101.3     1.195     1.244
  47583.     0.98614    1.19(10)       1.19(10)    97.7      1.194     1.249
  47597.     0.98643    1.32(10)       1.32(10)    94.4      1.194     1.257
  47611.     0.98673    1.38(10)       1.38(10)    91.8      1.194     1.270
  47626.     0.98702    1.42(10)       1.42(10)    93.3      1.194     1.292
  47640.     0.98732    1.48(11)       1.48(11)    88.6      1.193     1.337
  47654.     0.98762    1.54(11)       1.54(11)    86.2      1.193     1.425
  47668.     0.98791    1.60(11)       1.60(11)    89.5      1.193     1.583
  47683.     0.98821    1.80(11)       1.80(11)    90.1      1.192     1.813
  47697.     0.98850    2.05(11)       2.05(11)    77.3      1.192     2.060
  47711.     0.98880    2.25(12)       2.25(12)    73.6      1.192     2.200
  47726.     0.98910    2.34(12)       2.34(12)    64.7      1.191     2.168
  47740.     0.98939    2.04(11)       2.04(11)    76.2      1.191     2.019
  47754.     0.98969    2.06(12)       2.06(12)    73.2      1.191     1.844
  47769.     0.98999    1.76(11)       1.76(11)    83.5      1.191     1.714
  47783.     0.99029    1.50(10)       1.50(10)    92.9      1.190     1.663
  47797.     0.99058    1.59(11)       1.59(11)    90.1      1.190     1.698
  47812.     0.99088    1.78(11)       1.78(11)    81.6      1.190     1.801
  47826.     0.99118    1.90(11)       1.90(11)    81.9      1.189     1.917
  47840.     0.99147    1.98(11)       1.98(11)    77.3      1.189     1.999
  47855.     0.99177    1.98(11)       1.98(11)    77.5      1.189     2.082
  47869.     0.99207    2.29(12)       2.29(12)    70.5      1.188     2.254
  47883.     0.99237    2.51(12)       2.51(12)    66.3      1.188     2.557
  47898.     0.99267    2.72(12)       2.72(12)    65.5      1.188     2.901
  47912.     0.99296    2.82(13)       2.82(13)    60.2      1.187     3.066
  47927.     0.99326    3.01(13)       3.01(13)    58.2      1.187     2.936
  47941.     0.99356    2.57(12)       2.57(12)    64.7      1.187     2.609
  47955.     0.99386    2.12(12)       2.12(12)    74.9      1.187     2.236
  47970.     0.99416    1.92(11)       1.92(11)    78.7      1.186     1.916
  47984.     0.99445    1.70(11)       1.70(11)    85.1      1.186     1.681
  47998.     0.99475    1.41(10)       1.41(10)    94.2      1.186     1.524
  48013.     0.99505    1.32(10)       1.32(10)    96.9      1.185     1.421
  48027.     0.99535    1.22(10)       1.22(10)    93.4      1.185     1.354
  48042.     0.99565    1.23(10)       1.23(10)    101.5     1.185     1.310
  48056.     0.99595    1.17(10)       1.17(10)    99.1      1.184     1.281
  48071.     0.99625    1.21(10)       1.21(10)    99.8      1.184     1.260
  48085.     0.99654    1.34(10)       1.34(10)    98.6      1.184     1.246
  48099.     0.99684    1.02(9)        1.02(9)     113.8     1.183     1.235
  48114.     0.99714    1.17(10)       1.17(10)    95.8      1.183     1.227
  48128.     0.99744    1.24(10)       1.24(10)    95.4      1.183     1.220
  48143.     0.99774    1.26(10)       1.26(10)    95.9      1.183     1.215
  48157.     0.99804    1.12(10)       1.12(10)    103.1     1.182     1.211
  48172.     0.99834    1.06(10)       1.06(10)    106.2     1.182     1.208
  48186.     0.99864    1.26(10)       1.26(10)    97.1      1.182     1.205
  48200.     0.99894    1.10(10)       1.10(10)    107.4     1.181     1.203
  48215.     0.99924    1.03(9)        1.03(9)     113.1     1.181     1.201
  48229.     0.99954    1.09(10)       1.09(10)    101.0     1.181     1.199
  48244.     0.99984    1.09(10)       1.09(10)    105.6     1.180     1.197
  48258.     1.00014    1.19(10)       1.19(10)    99.5      1.180     1.196
  48273.     1.00044    1.24(10)       1.24(10)    100.6     1.180     1.194
  48287.     1.00074    0.99(9)        0.99(9)     112.4     1.179     1.193
  48302.     1.00104    0.99(10)       0.99(10)    103.8     1.179     1.192
  48316.     1.00134    1.24(10)       1.24(10)    96.1      1.179     1.191
  48331.     1.00164    1.20(10)       1.20(10)    98.8      1.179     1.190
  48345.     1.00194    1.23(10)       1.23(10)    97.3      1.178     1.189
  48360.     1.00224    1.07(9)        1.07(9)     110.8     1.178     1.188
  48374.     1.00254    1.03(10)       1.03(10)    108.5     1.178     1.187
  48389.     1.00284    1.12(10)       1.12(10)    103.6     1.177     1.186
  48403.     1.00314    1.15(10)       1.15(10)    103.2     1.177     1.187
  48418.     1.00344    1.16(10)       1.16(10)    101.8     1.177     1.186
  48432.     1.00375    1.15(10)       1.15(10)    106.0     1.176     1.186
  48447.     1.00405    1.22(10)       1.22(10)    104.5     1.176     1.185
  48461.     1.00435    1.14(10)       1.14(10)    100.6     1.176     1.185
  48476.     1.00465    1.09(10)       1.09(10)    106.8     1.175     1.184
  48491.     1.00495    1.19(10)       1.19(10)    97.3      1.175     1.184
  48505.     1.00525    1.10(10)       1.10(10)    100.6     1.175     1.183
  48520.     1.00555    1.15(10)       1.15(10)    100.1     1.175     1.183
  48534.     1.00586    1.18(10)       1.18(10)    98.1      1.174     1.183
  48549.     1.00616    0.98(9)        0.98(9)     117.3     1.174     1.183
  48563.     1.00646    1.18(10)       1.18(10)    105.1     1.174     1.183
  48578.     1.00676    1.16(10)       1.16(10)    94.7      1.173     1.183
  48592.     1.00706    1.08(10)       1.08(10)    104.0     1.173     1.183
  48607.     1.00736    1.06(10)       1.06(10)    105.7     1.173     1.183
  48622.     1.00767    1.31(10)       1.31(10)    90.8      1.172     1.184
  48636.     1.00797    1.23(10)       1.23(10)    95.9      1.172     1.187
  48651.     1.00827    1.15(10)       1.15(10)    108.2     1.172     1.192
  48665.     1.00857    1.14(10)       1.14(10)    104.6     1.171     1.200
  48680.     1.00888    1.14(10)       1.14(10)    105.0     1.171     1.210
  48695.     1.00918    0.99(9)        0.99(9)     115.7     1.171     1.216
  48709.     1.00948    1.16(10)       1.16(10)    100.1     1.171     1.216
  48724.     1.00979    1.09(10)       1.09(10)    99.7      1.170     1.210
  48738.     1.01009    1.09(10)       1.09(10)    106.2     1.170     1.203
  48753.     1.01039    0.98(9)        0.98(9)     114.0     1.170     1.196
  48768.     1.01069    1.23(10)       1.23(10)    95.3      1.169     1.190
  48782.     1.01100    1.11(10)       1.11(10)    110.3     1.169     1.187
  48797.     1.01130    1.14(10)       1.14(10)    100.6     1.169     1.185
  48812.     1.01160    1.15(10)       1.15(10)    99.7      1.168     1.184
  48826.     1.01191    0.99(9)        0.99(9)     114.8     1.168     1.183
  48841.     1.01221    1.13(10)       1.13(10)    99.6      1.168     1.183
  48856.     1.01252    1.09(10)       1.09(10)    105.5     1.167     1.183
  48870.     1.01282    1.21(10)       1.21(10)    94.0      1.167     1.184
  48885.     1.01312    1.19(10)       1.19(10)    94.5      1.167     1.185
  48899.     1.01343    1.16(10)       1.16(10)    97.7      1.167     1.186
  48914.     1.01373    1.20(10)       1.20(10)    92.1      1.166     1.190
  48929.     1.01404    1.23(10)       1.23(10)    96.8      1.166     1.193
  48944.     1.01434    1.19(10)       1.19(10)    103.7     1.166     1.198
  48958.     1.01464    1.13(10)       1.13(10)    102.9     1.165     1.207
  48973.     1.01495    1.27(10)       1.27(10)    101.1     1.165     1.224
  48988.     1.01525    1.11(10)       1.11(10)    104.7     1.165     1.257
  49002.     1.01556    1.24(10)       1.24(10)   100.0      1.164     1.314
  49017.     1.01586    1.39(10)       1.39(10)    91.6      1.164     1.396
  49032.     1.01617    1.43(11)       1.43(11)    88.7      1.164     1.480
  49046.     1.01647    1.67(11)       1.67(11)    83.1      1.163     1.524
  49061.     1.01678    1.57(11)       1.57(11)    86.6      1.163     1.511
  49076.     1.01708    1.37(11)       1.37(11)    89.9      1.163     1.462
  49091.     1.01739    1.40(11)       1.40(11)    87.3      1.163     1.413
  49105.     1.01769    1.23(10)       1.23(10)    99.4      1.162     1.394
  49120.     1.01800    1.36(10)       1.36(10)    91.3      1.162     1.424
  49135.     1.01830    1.57(11)       1.57(11)    84.5      1.162     1.513
  49149.     1.01861    1.71(11)       1.71(11)    82.0      1.161     1.639
  49164.     1.01891    1.74(11)       1.74(11)    85.6      1.161     1.740
  49179.     1.01922    1.65(11)       1.65(11)    80.0      1.161     1.750
  49194.     1.01953    1.69(11)       1.69(11)    80.9      1.160     1.673
  49208.     1.01983    1.45(11)       1.45(11)    88.3      1.160     1.559
  49223.     1.02014    1.31(10)       1.31(10)    93.2      1.160     1.449
  49238.     1.02044    1.06(10)       1.06(10)    103.1     1.159     1.363
  49253.     1.02075    1.29(10)       1.29(10)    93.6      1.159     1.304
  49268.     1.02106    1.23(10)       1.23(10)    95.8      1.159     1.266
  49282.     1.02136    1.09(10)       1.09(10)    102.5     1.159     1.242
  49297.     1.02167    1.12(10)       1.12(10)    102.9     1.158     1.227
  49312.     1.02198    1.19(10)       1.19(10)    97.0      1.158     1.218
  49327.     1.02228    1.02(10)       1.02(10)    105.6     1.158     1.213
  49341.     1.02259    1.22(10)       1.22(10)    95.5      1.157     1.211
  49356.     1.02290    1.19(10)       1.19(10)    97.2      1.157     1.211
  49371.     1.02320    1.19(10)       1.19(10)    97.6      1.157     1.213
  49386.     1.02351    1.16(10)       1.16(10)    101.6     1.156     1.216
  49401.     1.02382    0.95(9)        0.95(9)     113.6     1.156     1.221
  49416.     1.02412    1.27(10)       1.27(10)    95.2      1.156     1.229
  49430.     1.02443    1.08(10)       1.08(10)    104.4     1.155     1.240
  49445.     1.02474    1.19(10)       1.19(10)    95.1      1.155     1.255
  49460.     1.02505    1.29(10)       1.29(10)    97.6      1.155     1.276
  49475.     1.02535    1.34(10)       1.34(10)    91.8      1.154     1.311
  49490.     1.02566    1.36(10)       1.36(10)    93.6      1.154     1.379
  49505.     1.02597    1.54(11)       1.54(11)    89.1      1.154     1.518
  49519.     1.02628    1.98(12)       1.98(12)    74.9      1.154     1.790
  49534.     1.02659    2.26(12)       2.26(12)    68.2      1.153     2.242
  49549.     1.02689    2.66(13)       2.66(13)    62.6      1.153     2.837
  49564.     1.02720    3.21(14)       3.21(14)    51.9      1.153     3.357
  49579.     1.02751    3.41(14)       3.41(14)    49.6      1.152     3.517
  49594.     1.02782    3.35(14)       3.35(14)    52.0      1.152     3.278
  49609.     1.02813    2.86(13)       2.86(13)    59.8      1.152     2.834
  49624.     1.02843    2.23(12)       2.23(12)    70.0      1.151     2.382
  49638.     1.02874    2.06(12)       2.06(12)    71.0      1.151     2.033
  49653.     1.02905    1.77(11)       1.77(11)    76.8      1.151     1.817
  49668.     1.02936    1.70(11)       1.70(11)    80.1      1.150     1.727
  49683.     1.02967    1.62(11)       1.62(11)    87.7      1.150     1.731
  49698.     1.02998    1.65(11)       1.65(11)    82.0      1.150     1.769
  49713.     1.03029    1.65(11)       1.65(11)    84.6      1.150     1.767
  49728.     1.03060    1.77(11)       1.77(11)    76.7      1.149     1.699
  49743.     1.03091    1.67(11)       1.67(11)    83.8      1.149     1.591
  49758.     1.03122    1.61(11)       1.61(11)    84.3      1.149     1.482
  49773.     1.03152    1.42(11)       1.42(11)    84.7      1.148     1.394
  49788.     1.03183    1.37(11)       1.37(11)    89.8      1.148     1.330
  49802.     1.03214    1.23(10)       1.23(10)    101.3     1.148     1.288
  49817.     1.03245    1.28(10)       1.28(10)    91.4      1.147     1.260
  49832.     1.03276    1.17(10)       1.17(10)    94.4      1.147     1.242
  49847.     1.03307    1.26(10)       1.26(10)    92.9      1.147     1.231
  49862.     1.03338    1.22(10)       1.22(10)    102.3     1.146     1.224
  49877.     1.03369    1.12(10)       1.12(10)    105.2     1.146     1.221
  49892.     1.03400    1.10(10)       1.10(10)    98.7      1.146     1.219
  49907.     1.03431    1.10(9)        1.10(9)     113.1     1.146     1.220
  49922.     1.03462    1.24(10)       1.24(10)    94.5      1.145     1.222
  49937.     1.03493    1.19(10)       1.19(10)    98.3      1.145     1.225
  49952.     1.03524    1.13(10)       1.13(10)    98.4      1.145     1.231
  49967.     1.03556    1.25(11)       1.25(11)    86.0      1.144     1.238
  49982.     1.03587    1.20(10)       1.20(10)    100.5     1.144     1.248
  49997.     1.03618    1.26(10)       1.26(10)    95.8      1.144     1.262
  50012.     1.03649    1.09(10)       1.09(10)    109.0     1.143     1.280
  50027.     1.03680    1.34(10)       1.34(10)    92.6      1.143     1.305
  50042.     1.03711    1.28(10)       1.28(10)    95.1      1.143     1.339
  50057.     1.03742    1.38(11)       1.38(11)    87.1      1.142     1.394
  50072.     1.03773    1.50(11)       1.50(11)    85.3      1.142     1.493
  50087.     1.03804    1.82(11)       1.82(11)    78.7      1.142     1.696
  50102.     1.03835    2.11(12)       2.11(12)    69.8      1.141     2.105
  50117.     1.03867    2.97(13)       2.97(13)    58.4      1.141     2.832
  50132.     1.03898    3.93(14)       3.93(14)    49.8      1.141     3.884
  50147.     1.03929    5.17(16)       5.17(16)    38.2      1.141     4.980
  50162.     1.03960    5.75(17)       5.75(17)    33.01     1.140     5.552
  50177.     1.03991    5.43(17)       5.43(17)    35.1      1.140     5.326
  50192.     1.04023    4.74(16)       4.74(16)    39.4      1.140     4.565
  50207.     1.04054    3.72(14)       3.72(14)    48.4      1.139     3.666
  50222.     1.04085    3.18(14)       3.18(14)    52.0      1.139     2.890
  50238.     1.04116    2.29(12)       2.29(12)    66.8      1.139     2.320
  50253.     1.04147    2.10(12)       2.10(12)    68.2      1.138     1.938
  50268.     1.04179    1.86(12)       1.86(12)    70.5      1.138     1.690
  50283.     1.04210    1.43(11)       1.43(11)    84.5      1.138     1.530
  50298.     1.04241    1.33(10)       1.33(10)    96.0      1.137     1.427
  50313.     1.04273    1.38(10)       1.38(10)    92.6      1.137     1.358
  50328.     1.04304    1.33(10)       1.33(10)    94.7      1.137     1.312
  50343.     1.04335    1.25(10)       1.25(10)    100.6     1.137     1.279
  50358.     1.04366    1.25(10)       1.25(10)    96.2      1.136     1.257
  50373.     1.04398    1.21(10)       1.21(10)    92.9      1.136     1.241
  50388.     1.04429    1.20(10)       1.20(10)    92.4      1.136     1.229
  50404.     1.04460    1.14(10)       1.14(10)    99.6      1.135     1.220
  50419.     1.04492    1.17(10)       1.17(10)    97.9      1.135     1.213
  50434.     1.04523    1.26(11)       1.26(11)    90.4      1.135     1.209
  50449.     1.04554    1.03(10)       1.03(10)    103.4     1.134     1.205
  50464.     1.04586    1.12(10)       1.12(10)    101.0     1.134     1.203
  50479.     1.04617    1.19(10)       1.19(10)    97.5      1.134     1.202
  50494.     1.04649    1.36(11)       1.36(11)    86.4      1.133     1.203
  50510.     1.04680    1.12(10)       1.12(10)    95.8      1.133     1.204
  50525.     1.04711    1.09(10)       1.09(10)    103.0     1.133     1.207
  50540.     1.04743    1.04(10)       1.04(10)    102.7     1.132     1.211
  50555.     1.04774    1.22(10)       1.22(10)    91.7      1.132     1.218
  50570.     1.04806    1.26(10)       1.26(10)    95.9      1.132     1.228
  50585.     1.04837    1.14(10)       1.14(10)    96.2      1.132     1.245
  50601.     1.04869    1.18(11)       1.18(11)    90.3      1.131     1.277
  50616.     1.04900    1.23(10)       1.23(10)    94.9      1.131     1.340
  50631.     1.04931    1.54(11)       1.54(11)    86.0      1.131     1.457
  50646.     1.04963    1.66(12)       1.66(12)    75.1      1.130     1.642
  50661.     1.04994    1.82(12)       1.82(12)    74.3      1.130     1.869
  50676.     1.05026    1.92(11)       1.92(11)    78.3      1.130     2.046
  50692.     1.05057    2.15(12)       2.15(12)    68.3      1.129     2.083
  50707.     1.05089    2.17(12)       2.17(12)    68.8      1.129     1.997
  50722.     1.05121    1.77(11)       1.77(11)    76.5      1.129     1.870
  50737.     1.05152    1.82(11)       1.82(11)    76.0      1.128     1.784
  50753.     1.05184    1.80(11)       1.80(11)    77.0      1.128     1.811
  50768.     1.05215    2.16(12)       2.16(12)    68.1      1.128     2.030
  50783.     1.05247    2.31(12)       2.31(12)    66.5      1.128     2.518
  50798.     1.05278    3.20(13)       3.20(13)    55.2      1.127     3.269
  50813.     1.05310    4.34(15)       4.34(15)    42.0      1.127     4.063
  50829.     1.05342    4.63(16)       4.63(16)    38.3      1.127     4.474
  50844.     1.05373    4.62(16)       4.62(16)    38.7      1.126     4.295
  50859.     1.05405    3.87(15)       3.87(15)    44.6      1.126     3.721
  50874.     1.05436    3.14(14)       3.14(14)    50.3      1.126     3.048
  50890.     1.05468    2.23(12)       2.23(12)    66.8      1.125     2.471
  50905.     1.05500    2.15(12)       2.15(12)    68.9      1.125     2.051
  50920.     1.05531    1.86(11)       1.86(11)    76.6      1.125     1.775
  50936.     1.05563    1.58(11)       1.58(11)    84.1      1.124     1.610
  50951.     1.05595    1.62(11)       1.62(11)    82.0      1.124     1.535
  50966.     1.05626    1.75(11)       1.75(11)    75.9      1.124     1.546
  50981.     1.05658    1.51(10)       1.51(10)    92.0      1.123     1.649
  50997.     1.05690    1.72(11)       1.72(11)    84.3      1.123     1.831
  51012.     1.05721    2.01(11)       2.01(11)    75.8      1.123     2.017
  51027.     1.05753    2.26(12)       2.26(12)    65.1      1.123     2.091
  51043.     1.05785    1.91(12)       1.91(12)    70.7      1.122     2.012
  51058.     1.05817    1.61(11)       1.61(11)    81.5      1.122     1.840
  51073.     1.05848    1.64(11)       1.64(11)    78.6      1.122     1.653
  51089.     1.05880    1.49(11)       1.49(11)    79.5      1.121     1.496
  51104.     1.05912    1.42(11)       1.42(11)    88.3      1.121     1.383
  51119.     1.05944    1.23(10)       1.23(10)    97.4      1.121     1.306
  51135.     1.05975    1.19(10)       1.19(10)    97.0      1.120     1.256
  51150.     1.06007    1.15(10)       1.15(10)    96.9      1.120     1.222
  51165.     1.06039    1.33(10)       1.33(10)    92.6      1.120     1.200
  51181.     1.06071    1.10(10)       1.10(10)    96.9      1.119     1.184
  51196.     1.06103    1.23(10)       1.23(10)    93.0      1.119     1.173
  51211.     1.06135    1.13(10)       1.13(10)    97.3      1.119     1.165
  51227.     1.06166    1.28(10)       1.28(10)    93.3      1.119     1.159
  51242.     1.06198    1.23(10)       1.23(10)    93.9      1.118     1.154
  51257.     1.06230    0.92(9)        0.92(9)     115.9     1.118     1.150
  51273.     1.06262    1.29(11)       1.29(11)    87.4      1.118     1.146
  51288.     1.06294    1.34(11)       1.34(11)    87.8      1.117     1.143
  51304.     1.06326    1.17(10)       1.17(10)    93.7      1.117     1.141
  51319.     1.06358    1.16(10)       1.16(10)    92.2      1.117     1.139
  51334.     1.06390    1.11(10)       1.11(10)    101.8     1.116     1.137
  51350.     1.06421    1.12(10)       1.12(10)    92.4      1.116     1.135
  51365.     1.06453    1.03(10)       1.03(10)    104.6     1.116     1.134
  51381.     1.06485    1.25(11)       1.25(11)    90.3      1.115     1.132
  51396.     1.06517    1.24(11)       1.24(11)    87.3      1.115     1.129
  51411.     1.06549    1.15(11)       1.15(11)    89.6      1.115     1.128
  51427.     1.06581    1.17(10)       1.17(10)    95.1      1.114     1.127
  51442.     1.06613    1.07(10)       1.07(10)    102.6     1.114     1.126
  51458.     1.06645    1.24(11)       1.24(11)    87.5      1.114     1.125
  51473.     1.06677    1.11(10)       1.11(10)    102.7     1.114     1.124
  51489.     1.06709    1.14(10)       1.14(10)    96.7      1.113     1.123
  51504.     1.06741    1.06(10)       1.06(10)    107.5     1.113     1.122
  51519.     1.06773    1.08(10)       1.08(10)    104.2     1.113     1.121
  51535.     1.06805    1.08(10)       1.08(10)    97.1      1.112     1.121
  51550.     1.06837    1.10(11)       1.10(11)    90.5      1.112     1.120
  51566.     1.06869    0.83(9)        0.83(9)     114.9     1.112     1.123
  51581.     1.06901    1.09(10)       1.09(10)    97.4      1.111     1.122
  51597.     1.06934    1.06(10)       1.06(10)    97.9      1.111     1.122
  51612.     1.06966    1.23(11)       1.23(11)    90.1      1.111     1.121
  51628.     1.06998    1.15(10)       1.15(10)    95.3      1.110     1.121
  51643.     1.07030    1.16(10)       1.16(10)    91.4      1.110     1.120
  51659.     1.07062    1.04(10)       1.04(10)    99.3      1.110     1.120
  51674.     1.07094    1.03(10)       1.03(10)    104.1     1.110     1.120
  51690.     1.07126    1.16(10)       1.16(10)    96.0      1.109     1.119
  51705.     1.07158    1.07(10)       1.07(10)    100.8     1.109     1.119
  51721.     1.07190    1.12(10)       1.12(10)    93.6      1.109     1.118
  51736.     1.07223    1.10(10)       1.10(10)    95.6      1.108     1.118
  51752.     1.07255    1.08(10)       1.08(10)    100.9     1.108     1.118
  51767.     1.07287    1.01(10)       1.01(10)    102.2     1.108     1.118
  51783.     1.07319    1.05(10)       1.05(10)    97.6      1.107     1.117
  51798.     1.07351    1.20(10)       1.20(10)    92.0      1.107     1.117
  51814.     1.07384    1.09(10)       1.09(10)    94.2      1.107     1.117
  51829.     1.07416    1.10(10)       1.10(10)    93.9      1.106     1.116
  51845.     1.07448    1.12(10)       1.12(10)    93.0      1.106     1.116
  51861.     1.07480    1.16(10)       1.16(10)    98.6      1.106     1.116
  51876.     1.07512    0.97(10)       0.97(10)    98.0      1.106     1.116
  51892.     1.07545    1.04(10)       1.04(10)    93.4      1.105     1.116
  51907.     1.07577    1.12(10)       1.12(10)    95.2      1.105     1.117
  51923.     1.07609    1.21(10)       1.21(10)    95.3      1.105     1.116
  51938.     1.07642    1.08(10)       1.08(10)    95.5      1.104     1.116
  51954.     1.07674    1.40(11)       1.40(11)    77.2      1.104     1.116
  51970.     1.07706    0.97(10)       0.97(10)    98.4      1.104     1.115
  51985.     1.07739    1.07(10)       1.07(10)    101.8     1.103     1.115
  52001.     1.07771    1.13(10)       1.13(10)    94.8      1.103     1.115
  52016.     1.07803    1.29(11)       1.29(11)    85.6      1.103     1.115
  52032.     1.07836    0.99(10)       0.99(10)    98.3      1.102     1.114
  52048.     1.07868    1.08(10)       1.08(10)    94.1      1.102     1.114
  52063.     1.07900    1.18(10)       1.18(10)    93.2      1.102     1.115
  52079.     1.07933    1.36(11)       1.36(11)    84.6      1.101     1.115
  52094.     1.07965    1.22(11)       1.22(11)    90.0      1.101     1.115
  52110.     1.07997    1.19(11)       1.19(11)    89.7      1.101     1.115
  52126.     1.08030    1.24(11)       1.24(11)    86.2      1.101     1.116
  52141.     1.08062    0.98(10)       0.98(10)    103.1     1.100     1.116
  52157.     1.08095    1.11(10)       1.11(10)    91.3      1.100     1.117
  52173.     1.08127    0.98(10)       0.98(10)    99.1      1.100     1.117
  52188.     1.08159    1.11(10)       1.11(10)    98.1      1.099     1.117
  52204.     1.08192    1.20(10)       1.20(10)    90.8      1.099     1.118
  52220.     1.08224    1.09(10)       1.09(10)    100.7     1.099     1.118
  52235.     1.08257    1.19(10)       1.19(10)    93.1      1.098     1.119
  52251.     1.08289    1.16(10)       1.16(10)    94.2      1.098     1.120
  52267.     1.08322    1.25(10)       1.25(10)    92.4      1.098     1.120
  52282.     1.08354    0.98(10)       0.98(10)    102.4     1.097     1.121
  52298.     1.08387    1.06(10)       1.06(10)    96.4      1.097     1.122
  52314.     1.08419    1.15(10)       1.15(10)    95.7      1.097     1.123
  52329.     1.08452    1.06(10)       1.06(10)    96.6      1.097     1.124
  52345.     1.08484    1.15(10)       1.15(10)    94.2      1.096     1.126
  52361.     1.08517    1.02(10)       1.02(10)    105.3     1.096     1.127
  52376.     1.08550    1.15(10)       1.15(10)    92.0      1.096     1.129
  52392.     1.08582    1.25(11)       1.25(11)    88.1      1.095     1.131
  52408.     1.08615    1.25(11)       1.25(11)    88.0      1.095     1.133
  52424.     1.08647    1.09(10)       1.09(10)    94.2      1.095     1.136
  52439.     1.08680    1.09(10)       1.09(10)    96.0      1.094     1.138
  52455.     1.08712    0.94(10)       0.94(10)    106.2     1.094     1.141
  52471.     1.08745    1.10(10)       1.10(10)    101.9     1.094     1.145
  52487.     1.08778    1.31(11)       1.31(11)    86.0      1.093     1.149
  52502.     1.08810    1.17(10)       1.17(10)    92.5      1.093     1.154
  52518.     1.08843    1.16(11)       1.16(11)    90.1      1.093     1.159
  52534.     1.08876    1.16(10)       1.16(10)    95.7      1.093     1.166
  52550.     1.08908    1.18(11)       1.18(11)    85.9      1.092     1.173
  52565.     1.08941    1.33(11)       1.33(11)    78.5      1.092     1.182
  52581.     1.08974    1.01(10)       1.01(10)    104.3     1.092     1.193
  52597.     1.09006    1.12(10)       1.12(10)    101.2     1.091     1.206
  52613.     1.09039    0.99(10)       0.99(10)    101.5     1.091     1.222
  52628.     1.09072    1.37(11)       1.37(11)    81.4      1.091     1.241
  52644.     1.09105    1.31(11)       1.31(11)    86.0      1.090     1.266
  52660.     1.09137    1.28(11)       1.28(11)    85.5      1.090     1.297
  52676.     1.09170    1.32(11)       1.32(11)    84.4      1.090     1.338
  52692.     1.09203    1.63(12)       1.63(12)    73.4      1.089     1.394
  52707.     1.09236    1.34(10)       1.34(10)    91.9      1.089     1.475
  52723.     1.09268    1.55(11)       1.55(11)    82.0      1.089     1.611
  52739.     1.09301    2.03(12)       2.03(12)    69.0      1.089     1.875
  52755.     1.09334    2.60(13)       2.60(13)    58.5      1.088     2.420
  52771.     1.09367    3.55(14)       3.55(14)    49.2      1.088     3.461
  52786.     1.09400    4.90(16)       4.90(16)    38.9      1.088     5.139
  52802.     1.09432    6.90(18)       6.90(18)    30.26     1.087     7.227
  52818.     1.09465    8.82(21)       8.82(21)    22.74     1.087     8.856
  52834.     1.09498    9.20(21)       9.20(21)    22.37     1.087     9.107
  52850.     1.09531    8.19(20)       8.19(20)    24.20     1.086     8.065
  52866.     1.09564    6.35(18)       6.35(18)    29.80     1.086     6.449
  52882.     1.09597    4.97(16)       4.97(16)    36.8      1.086     4.883
  52897.     1.09630    3.57(15)       3.57(15)    47.0      1.085     3.663
  52913.     1.09662    3.14(14)       3.14(14)    48.6      1.085     2.818
  52929.     1.09695    2.37(13)       2.37(13)    63.6      1.085     2.265
  52945.     1.09728    1.96(12)       1.96(12)    73.3      1.085     1.911
  52961.     1.09761    1.84(11)       1.84(11)    75.8      1.084     1.683
  52977.     1.09794    1.69(12)       1.69(12)    73.1      1.084     1.534
  52993.     1.09827    1.37(11)       1.37(11)    80.7      1.084     1.435
  53009.     1.09860    1.26(11)       1.26(11)    89.6      1.083     1.369
  53025.     1.09893    1.44(12)       1.44(12)    72.4      1.083     1.323
  53040.     1.09926    1.43(11)       1.43(11)    83.6      1.083     1.291
  53056.     1.09959    1.41(11)       1.41(11)    77.9      1.082     1.269
  53072.     1.09992    1.40(11)       1.40(11)    81.6      1.082     1.254
  53088.     1.10025    1.38(11)       1.38(11)    80.4      1.082     1.245
  53104.     1.10058    1.32(11)       1.32(11)    82.3      1.081     1.240
  53120.     1.10091    1.30(11)       1.30(11)    85.5      1.081     1.240
  53136.     1.10124    1.30(11)       1.30(11)    86.2      1.081     1.243
  53152.     1.10157    1.46(11)       1.46(11)    81.6      1.081     1.252
  53168.     1.10190    1.27(11)       1.27(11)    87.8      1.080     1.267
  53184.     1.10223    1.42(11)       1.42(11)    79.8      1.080     1.289
  53200.     1.10256    1.17(10)       1.17(10)    96.3      1.080     1.324
  53216.     1.10289    1.39(11)       1.39(11)    88.1      1.079     1.383
  53232.     1.10322    1.54(11)       1.54(11)    81.9      1.079     1.497
  53248.     1.10355    1.90(12)       1.90(12)    74.0      1.079     1.731
  53264.     1.10389    2.42(13)       2.42(13)    63.6      1.078     2.188
  53280.     1.10422    2.98(13)       2.98(13)    55.1      1.078     2.950
  53296.     1.10455    3.69(15)       3.69(15)    47.3      1.078     3.964
  53312.     1.10488    4.66(16)       4.66(16)    37.6      1.078     4.895
  53328.     1.10521    5.27(17)       5.27(17)    35.1      1.077     5.309
  53344.     1.10554    5.32(17)       5.32(17)    33.67     1.077     5.180
  53360.     1.10587    4.73(16)       4.73(16)    38.1      1.077     4.761
  53376.     1.10621    4.53(16)       4.53(16)    37.8      1.076     4.206
  53392.     1.10654    3.65(15)       3.65(15)    47.1      1.076     3.571
  53408.     1.10687    2.84(13)       2.84(13)    55.7      1.076     2.946
  53424.     1.10720    2.48(13)       2.48(13)    58.0      1.075     2.412
  53440.     1.10753    1.88(12)       1.88(12)    70.7      1.075     2.005
  53456.     1.10787    1.74(12)       1.74(12)    71.3      1.075     1.720
  53472.     1.10820    1.60(12)       1.60(12)    74.0      1.074     1.529
  53488.     1.10853    1.38(11)       1.38(11)    81.2      1.074     1.403
  53504.     1.10886    1.42(11)       1.42(11)    78.6      1.074     1.320
  53520.     1.10920    1.30(11)       1.30(11)    81.5      1.074     1.264
  53536.     1.10953    1.44(11)       1.44(11)    77.7      1.073     1.226
  53552.     1.10986    1.43(11)       1.43(11)    80.4      1.073     1.198
  53568.     1.11020    1.36(11)       1.36(11)    82.5      1.073     1.178
  53584.     1.11053    1.24(11)       1.24(11)    86.8      1.072     1.163
  53600.     1.11086    1.17(10)       1.17(10)    90.9      1.072     1.151
  53616.     1.11119    1.27(11)       1.27(11)    79.9      1.072     1.141
  53632.     1.11153    1.22(11)       1.22(11)    86.5      1.071     1.134
  53648.     1.11186    1.05(10)       1.05(10)    93.5      1.071     1.127
  53665.     1.11220    1.01(10)       1.01(10)    95.5      1.071     1.122
  53681.     1.11253    1.07(10)       1.07(10)    97.4      1.071     1.117
  53697.     1.11286    1.33(11)       1.33(11)    78.7      1.070     1.113
  53713.     1.11320    1.21(11)       1.21(11)    83.7      1.070     1.110
  53729.     1.11353    1.14(11)       1.14(11)    87.2      1.070     1.107
  53745.     1.11387    1.37(11)       1.37(11)    78.4      1.069     1.104
  53761.     1.11420    1.03(10)       1.03(10)    95.1      1.069     1.102
  53777.     1.11453    1.02(10)       1.02(10)    97.1      1.069     1.100
  53793.     1.11487    1.25(11)       1.25(11)    85.5      1.068     1.098
  53810.     1.11520    1.20(11)       1.20(11)    87.9      1.068     1.096
  53826.     1.11554    1.17(11)       1.17(11)    86.4      1.068     1.094
  53842.     1.11587    1.11(10)       1.11(10)    92.9      1.067     1.093
  53858.     1.11621    1.18(10)       1.18(10)    91.5      1.067     1.092
  53874.     1.11654    1.09(11)       1.09(11)    89.6      1.067     1.091
  53890.     1.11688    1.15(11)       1.15(11)    88.8      1.067     1.090
  53907.     1.11721    1.11(10)       1.11(10)    91.1      1.066     1.089
  53923.     1.11755    1.20(10)       1.20(10)    92.2      1.066     1.088
  53939.     1.11788    1.09(10)       1.09(10)    92.3      1.066     1.088
  53955.     1.11822    1.14(11)       1.14(11)    87.4      1.065     1.088
  53971.     1.11855    1.09(10)       1.09(10)    93.1      1.065     1.088
  53987.     1.11889    1.12(10)       1.12(10)    92.1      1.065     1.088
  54004.     1.11922    1.32(11)       1.32(11)    80.0      1.064     1.088
  54020.     1.11956    0.96(10)       0.96(10)    96.8      1.064     1.089
  54036.     1.11990    1.18(11)       1.18(11)    84.5      1.064     1.090
  54052.     1.12023    1.14(10)       1.14(10)    91.7      1.064     1.092
  54069.     1.12057    1.13(11)       1.13(11)    86.6      1.063     1.096
  54085.     1.12090    1.23(11)       1.23(11)    84.9      1.063     1.102
  54101.     1.12124    0.95(10)       0.95(10)    94.1      1.063     1.113
  54117.     1.12158    1.23(11)       1.23(11)    84.6      1.062     1.135
  54133.     1.12191    1.18(11)       1.18(11)    87.6      1.062     1.170
  54150.     1.12225    1.31(11)       1.31(11)    82.4      1.062     1.218
  54166.     1.12259    1.55(11)       1.55(11)    76.5      1.061     1.284
  54182.     1.12292    1.46(11)       1.46(11)    80.2      1.061     1.355
  54198.     1.12326    1.39(11)       1.39(11)    85.5      1.061     1.443
  54215.     1.12360    1.54(11)       1.54(11)    79.8      1.061     1.545
  54231.     1.12393    1.55(11)       1.55(11)    79.0      1.060     1.616
  54247.     1.12427    1.72(12)       1.72(12)    70.0      1.060     1.605
  54263.     1.12461    1.47(11)       1.47(11)    80.0      1.060     1.523
  54280.     1.12495    1.49(12)       1.49(12)    75.6      1.059     1.412
  54296.     1.12528    1.49(12)       1.49(12)    75.6      1.059     1.310
  54312.     1.12562    1.27(11)       1.27(11)    80.8      1.059     1.232
  54329.     1.12596    1.34(11)       1.34(11)    85.6      1.058     1.178
  54345.     1.12630    1.23(11)       1.23(11)    87.7      1.058     1.143
  54361.     1.12664    1.26(11)       1.26(11)    84.8      1.058     1.127
  54378.     1.12697    1.13(10)       1.13(10)    91.3      1.057     1.112
  54394.     1.12731    1.21(11)       1.21(11)    82.5      1.057     1.102
  54410.     1.12765    1.06(10)       1.06(10)    91.1      1.057     1.096
  54426.     1.12799    1.17(11)       1.17(11)    83.7      1.057     1.091
  54443.     1.12833    1.03(10)       1.03(10)    92.3      1.056     1.088
  54459.     1.12866    1.13(11)       1.13(11)    85.7      1.056     1.086
  54475.     1.12900    0.99(10)       0.99(10)    96.7      1.056     1.084
  54492.     1.12934    0.96(10)       0.96(10)    92.5      1.055     1.083
  54508.     1.12968    1.13(11)       1.13(11)    86.6      1.055     1.082
  54525.     1.13002    1.18(11)       1.18(11)    88.6      1.055     1.081
  54541.     1.13036    1.21(11)       1.21(11)    83.1      1.054     1.081
  54557.     1.13070    1.17(11)       1.17(11)    85.9      1.054     1.080
  54574.     1.13104    1.01(10)       1.01(10)    97.0      1.054     1.080
  54590.     1.13138    1.15(11)       1.15(11)    88.7      1.054     1.080
  54606.     1.13172    1.08(10)       1.08(10)    92.3      1.053     1.080
  54623.     1.13206    1.15(11)       1.15(11)    86.1      1.053     1.080
  54639.     1.13240    1.22(11)       1.22(11)    80.5      1.053     1.078
  54656.     1.13274    1.14(11)       1.14(11)    88.7      1.052     1.078
  54672.     1.13308    1.02(11)       1.02(11)    87.5      1.052     1.078
  54688.     1.13342    1.15(11)       1.15(11)    83.7      1.052     1.080
  54705.     1.13376    1.10(11)       1.10(11)    82.8      1.051     1.080
  54721.     1.13410    1.04(11)       1.04(11)    88.3      1.051     1.081
  54738.     1.13444    1.07(10)       1.07(10)    92.2      1.051     1.081
  54754.     1.13478    0.99(11)       0.99(11)    86.3      1.051     1.082
  54770.     1.13512    1.10(11)       1.10(11)    81.5      1.050     1.083
  54787.     1.13546    1.12(11)       1.12(11)    85.9      1.050     1.083
  54803.     1.13580    1.09(10)       1.09(10)    91.0      1.050     1.084
  54820.     1.13614    0.98(10)       0.98(10)    93.8      1.049     1.085
  54836.     1.13648    1.04(11)       1.04(11)    89.3      1.049     1.086
  54853.     1.13682    1.14(11)       1.14(11)    88.2      1.049     1.088
  54869.     1.13716    1.05(11)       1.05(11)    85.2      1.048     1.089
  54886.     1.13750    0.88(11)       0.88(11)    89.2      1.048     1.090
  54902.     1.13784    1.12(11)       1.12(11)    88.7      1.048     1.092
  54918.     1.13819    1.00(10)       1.00(10)    93.3      1.048     1.094
  54935.     1.13853    1.20(11)       1.20(11)    85.2      1.047     1.096
  54951.     1.13887    1.09(11)       1.09(11)    81.8      1.047     1.098
  54968.     1.13921    1.19(11)       1.19(11)    79.3      1.047     1.100
  54984.     1.13955    1.20(11)       1.20(11)    83.7      1.046     1.103
  55001.     1.13989    1.03(10)       1.03(10)    95.0      1.046     1.105
  55017.     1.14024    1.15(11)       1.15(11)    86.1      1.046     1.108
  55034.     1.14058    1.28(11)       1.28(11)    82.5      1.046     1.112
  55050.     1.14092    1.06(11)       1.06(11)    89.5      1.045     1.116
  55067.     1.14126    1.22(11)       1.22(11)    85.4      1.045     1.120
  55083.     1.14160    1.09(11)       1.09(11)    85.7      1.045     1.124
  55100.     1.14195    0.98(11)       0.98(11)    90.7      1.044     1.130
  55116.     1.14229    1.27(11)       1.27(11)    80.9      1.044     1.135
  55133.     1.14263    1.20(11)       1.20(11)    80.7      1.044     1.142
  55150.     1.14298    1.14(11)       1.14(11)    87.2      1.043     1.149
  55166.     1.14332    0.98(10)       0.98(10)    93.5      1.043     1.158
  55183.     1.14366    1.10(10)       1.10(10)    92.9      1.043     1.167
  55199.     1.14400    1.27(12)       1.27(12)    75.5      1.043     1.178
  55216.     1.14435    1.18(11)       1.18(11)    82.9      1.042     1.191
  55232.     1.14469    1.13(11)       1.13(11)    90.6      1.042     1.206
  55249.     1.14503    1.24(11)       1.24(11)    86.7      1.042     1.223
  55265.     1.14538    1.16(11)       1.16(11)    87.6      1.041     1.244
  55282.     1.14572    1.17(11)       1.17(11)    82.6      1.041     1.269
  55299.     1.14607    1.14(10)       1.14(10)    91.1      1.041     1.299
  55315.     1.14641    1.16(11)       1.16(11)    88.6      1.040     1.336
  55332.     1.14675    1.34(12)       1.34(12)    73.6      1.040     1.382
  55348.     1.14710    1.30(11)       1.30(11)    81.5      1.040     1.442
  55365.     1.14744    1.55(11)       1.55(11)    75.9      1.040     1.521
  55382.     1.14779    1.70(12)       1.70(12)    64.1      1.039     1.633
  55398.     1.14813    1.63(12)       1.63(12)    73.3      1.039     1.810
  55415.     1.14847    1.95(12)       1.95(12)    64.3      1.039     2.141
  55432.     1.14882    2.68(14)       2.68(14)    53.3      1.038     2.811
  55448.     1.14916    3.95(15)       3.95(15)    43.9      1.038     4.108
  55465.     1.14951    5.79(17)       5.79(17)    33.78     1.038     6.257
  55481.     1.14985    9.17(22)       9.17(22)    21.12     1.037     9.064
  55498.     1.15020   11.37(24)      11.37(24)    17.08     1.037    11.465
  55515.     1.15054   12.10(25)      12.10(25)    16.18     1.037    12.124
  55531.     1.15089   10.59(23)      10.59(23)    18.14     1.037    10.956
  55548.     1.15123    9.07(22)       9.07(22)    20.60     1.036     8.897
  55565.     1.15158    6.87(19)       6.87(19)    27.20     1.036     6.856
  55581.     1.15193    5.00(17)       5.00(17)    35.4      1.036     5.310
  55598.     1.15227    4.16(16)       4.16(16)    40.2      1.035     4.400
  55615.     1.15262    4.13(16)       4.13(16)    41.0      1.035     4.184
  55631.     1.15296    4.81(17)       4.81(17)    36.6      1.035     4.831
  55648.     1.15331    6.65(19)       6.65(19)    29.16     1.035     6.594
  55665.     1.15365    9.77(22)       9.77(22)    20.51     1.034     9.492
  55681.     1.15400   12.95(25)      12.95(25)    15.54     1.034    12.745
  55698.     1.15435   15.14(28)      15.14(28)    12.74     1.034    14.617
  55715.     1.15469   14.89(28)      14.89(28)    12.96     1.033    14.066
  55732.     1.15504   11.84(25)      11.84(25)    16.47     1.033    11.786
  55748.     1.15539    9.40(23)       9.40(23)    18.68     1.033     9.013
  55765.     1.15573    6.86(19)       6.86(19)    26.36     1.032     6.588
  55782.     1.15608    5.06(17)       5.06(17)    33.23     1.032     4.803
  55799.     1.15643    3.64(15)       3.64(15)    45.3      1.032     3.605
  55815.     1.15677    2.82(14)       2.82(14)    51.8      1.032     2.834
  55832.     1.15712    2.37(13)       2.37(13)    56.6      1.031     2.342
  55849.     1.15747    2.10(13)       2.10(13)    59.5      1.031     2.027
  55865.     1.15782    2.00(13)       2.00(13)    62.5      1.031     1.826
  55882.     1.15816    1.82(12)       1.82(12)    68.4      1.030     1.699
  55899.     1.15851    1.74(12)       1.74(12)    70.3      1.030     1.626
  55916.     1.15886    1.72(12)       1.72(12)    70.8      1.030     1.604
  55933.     1.15921    1.92(12)       1.92(12)    64.2      1.030     1.651
  55949.     1.15955    2.02(13)       2.02(13)    62.9      1.029     1.822
  55966.     1.15990    2.30(13)       2.30(13)    61.8      1.029     2.196
  55983.     1.16025    2.64(13)       2.64(13)    57.2      1.029     2.826
  56000.     1.16060    3.50(15)       3.50(15)    46.0      1.028     3.618
  56017.     1.16095    4.33(17)       4.33(17)    35.8      1.028     4.225
  56033.     1.16129    4.47(17)       4.47(17)    34.78     1.028     4.290
  56050.     1.16164    3.68(16)       3.68(16)    41.5      1.027     3.856
  56067.     1.16199    3.19(15)       3.19(15)    47.3      1.027     3.210
  56084.     1.16234    2.72(14)       2.72(14)    48.1      1.027     2.594
  56101.     1.16269    1.97(13)       1.97(13)    61.6      1.027     2.118
  56117.     1.16304    1.74(12)       1.74(12)    68.9      1.026     1.789
  56134.     1.16339    1.53(12)       1.53(12)    74.0      1.026     1.574
  56151.     1.16373    1.39(12)       1.39(12)    75.4      1.026     1.435
  56168.     1.16408    1.28(12)       1.28(12)    73.1      1.025     1.344
  56185.     1.16443    1.31(11)       1.31(11)    76.0      1.025     1.284
  56202.     1.16478    1.20(11)       1.20(11)    80.1      1.025     1.243
  56219.     1.16513    1.14(11)       1.14(11)    82.4      1.025     1.214
  56235.     1.16548    1.20(11)       1.20(11)    81.9      1.024     1.193
  56252.     1.16583    1.29(11)       1.29(11)    78.2      1.024     1.178
  56269.     1.16618    1.28(11)       1.28(11)    78.8      1.024     1.167
  56286.     1.16653    1.30(12)       1.30(12)    74.6      1.023     1.159
  56303.     1.16688    1.18(11)       1.18(11)    82.5      1.023     1.152
  56320.     1.16723    1.30(12)       1.30(12)    73.9      1.023     1.148
  56337.     1.16758    1.25(12)       1.25(12)    74.4      1.023     1.144
  56354.     1.16793    1.15(11)       1.15(11)    78.4      1.022     1.142
  56370.     1.16828    1.25(11)       1.25(11)    79.6      1.022     1.141
  56387.     1.16863    1.14(11)       1.14(11)    83.0      1.022     1.141
  56404.     1.16898    1.10(11)       1.10(11)    77.5      1.021     1.141
  56421.     1.16933    1.27(11)       1.27(11)    77.4      1.021     1.143
  56438.     1.16968    1.05(11)       1.05(11)    79.6      1.021     1.146
  56455.     1.17004    1.04(11)       1.04(11)    82.9      1.021     1.150
  56472.     1.17039    0.95(10)       0.95(10)    95.5      1.020     1.155
  56489.     1.17074    1.17(11)       1.17(11)    80.2      1.020     1.161
  56506.     1.17109    1.13(11)       1.13(11)    80.0      1.020     1.169
  56523.     1.17144    1.27(11)       1.27(11)    77.1      1.019     1.179
  56540.     1.17179    1.14(11)       1.14(11)    85.7      1.019     1.192
  56557.     1.17214    1.02(11)       1.02(11)    82.0      1.019     1.207
  56574.     1.17250    1.19(12)       1.19(12)    74.3      1.018     1.226
  56591.     1.17285    1.25(11)       1.25(11)    81.1      1.018     1.249
  56608.     1.17320    1.19(11)       1.19(11)    81.3      1.018     1.278
  56625.     1.17355    1.33(11)       1.33(11)    78.2      1.018     1.316
  56642.     1.17390    1.43(11)       1.43(11)    75.7      1.017     1.365
  56659.     1.17426    1.40(11)       1.40(11)    76.2      1.017     1.429
  56676.     1.17461    1.55(12)       1.55(12)    70.3      1.017     1.519
  56693.     1.17496    1.66(12)       1.66(12)    72.1      1.016     1.654
  56710.     1.17531    2.01(12)       2.01(12)    67.0      1.016     1.889
  56727.     1.17567    2.46(13)       2.46(13)    57.6      1.016     2.361
  56744.     1.17602    3.47(15)       3.47(15)    45.6      1.016     3.328
  56761.     1.17637    5.34(17)       5.34(17)    33.47     1.015     5.108
  56778.     1.17672    7.19(19)       7.19(19)    27.17     1.015     7.810
  56795.     1.17708   10.76(24)      10.76(24)    17.69     1.015    10.845
  56812.     1.17743   12.82(26)      12.82(26)    14.93     1.014    12.722
  56829.     1.17778   12.46(25)      12.46(25)    15.53     1.014    12.424
  56846.     1.17814   10.01(23)      10.01(23)    19.05     1.014    10.513
  56863.     1.17849    8.18(22)       8.18(22)    21.57     1.014     8.092
  56880.     1.17884    5.78(19)       5.78(19)    28.21     1.013     5.948
  56897.     1.17920    4.11(17)       4.11(17)    36.7      1.013     4.372
  56914.     1.17955    3.26(15)       3.26(15)    46.0      1.013     3.338
  56931.     1.17990    2.68(14)       2.68(14)    52.0      1.012     2.731
  56948.     1.18026    2.38(13)       2.38(13)    55.5      1.012     2.460
  56965.     1.18061    2.38(13)       2.38(13)    59.0      1.012     2.494
  56982.     1.18097    2.63(14)       2.63(14)    54.5      1.012     2.797
  57000.     1.18132    3.22(15)       3.22(15)    42.5      1.011     3.231
  57017.     1.18168    3.57(16)       3.57(16)    40.4      1.011     3.498
  57034.     1.18203    3.60(16)       3.60(16)    38.9      1.011     3.399
  57051.     1.18239    3.09(15)       3.09(15)    45.5      1.010     3.010
  57068.     1.18274    2.45(14)       2.45(14)    53.8      1.010     2.528
  57085.     1.18309    2.24(13)       2.24(13)    55.6      1.010     2.103
  57102.     1.18345    1.96(13)       1.96(13)    62.3      1.010     1.784
  57119.     1.18380    1.65(12)       1.65(12)    64.3      1.009     1.567
  57137.     1.18416    1.51(12)       1.51(12)    70.7      1.009     1.426
  57154.     1.18452    1.28(11)       1.28(11)    78.6      1.009     1.334
  57171.     1.18487    1.25(12)       1.25(12)    74.6      1.008     1.274
  57188.     1.18523    1.10(11)       1.10(11)    86.7      1.008     1.235
  57205.     1.18558    1.11(12)       1.11(12)    75.4      1.008     1.209
  57222.     1.18594    1.28(12)       1.28(12)    71.1      1.008     1.193
  57239.     1.18629    1.11(11)       1.11(11)    82.9      1.007     1.184
  57257.     1.18665    1.07(11)       1.07(11)    81.4      1.007     1.182
  57274.     1.18701    1.39(12)       1.39(12)    72.1      1.007     1.186
  57291.     1.18736    1.12(11)       1.12(11)    85.1      1.006     1.197
  57308.     1.18772    1.27(11)       1.27(11)    78.8      1.006     1.224
  57325.     1.18807    1.41(12)       1.41(12)    71.3      1.006     1.270
  57343.     1.18843    1.62(13)       1.62(13)    63.0      1.006     1.366
  57360.     1.18879    1.76(13)       1.76(13)    63.7      1.005     1.575
  57377.     1.18914    2.10(13)       2.10(13)    57.4      1.005     1.969
  57394.     1.18950    2.58(14)       2.58(14)    54.3      1.005     2.583
  57411.     1.18986    3.04(15)       3.04(15)    46.3      1.004     3.296
  57429.     1.19021    3.68(16)       3.68(16)    40.7      1.004     3.771
  57446.     1.19057    3.85(16)       3.85(16)    38.6      1.004     3.740
  57463.     1.19093    3.37(16)       3.37(16)    41.4      1.004     3.308
  57480.     1.19129    2.79(14)       2.79(14)    49.4      1.003     2.736
  57498.     1.19164    2.30(14)       2.30(14)    52.1      1.003     2.217
  57515.     1.19200    1.86(13)       1.86(13)    62.2      1.003     1.829
  57532.     1.19236    1.57(12)       1.57(12)    70.4      1.002     1.566
  57549.     1.19272    1.45(12)       1.45(12)    71.9      1.002     1.397
  57567.     1.19307    1.53(13)       1.53(13)    60.8      1.002     1.288
  57584.     1.19343    1.22(12)       1.22(12)    74.0      1.002     1.218
  57601.     1.19379    1.15(11)       1.15(11)    75.8      1.001     1.172
  57618.     1.19415    1.18(12)       1.18(12)    74.3      1.001     1.141
  57636.     1.19451    1.10(11)       1.10(11)    80.3      1.001     1.119
  57653.     1.19487    1.21(11)       1.21(11)    80.2      1.000     1.104
  57670.     1.19522    1.14(11)       1.14(11)    78.4      1.000     1.092
  57688.     1.19558    1.01(11)       1.01(11)    79.8      1.000     1.084
  57705.     1.19594    1.10(11)       1.10(11)    78.9      1.000     1.077
  57722.     1.19630    1.21(11)       1.21(11)    76.5      0.999     1.072
  57740.     1.19666    1.00(11)       1.00(11)    87.0      0.999     1.068
  57757.     1.19702    1.10(11)       1.10(11)    80.1      0.999     1.065
  57774.     1.19738    1.06(11)       1.06(11)    84.9      0.999     1.062
  57791.     1.19774    1.09(11)       1.09(11)    79.2      0.998     1.061
  57809.     1.19810    1.09(11)       1.09(11)    76.8      0.998     1.059
  57826.     1.19845    0.94(11)       0.94(11)    89.1      0.998     1.058
  57844.     1.19881    0.99(11)       0.99(11)    81.8      0.997     1.057
  57861.     1.19917    1.04(11)       1.04(11)    81.6      0.997     1.057
  57878.     1.19953    1.08(11)       1.08(11)    76.2      0.997     1.057
  57896.     1.19989    1.16(12)       1.16(12)    73.9      0.997     1.057
  57913.     1.20025    0.92(11)       0.92(11)    89.1      0.996     1.058
  57930.     1.20061    1.19(12)       1.19(12)    74.2      0.996     1.059
  57948.     1.20097    1.08(11)       1.08(11)    81.2      0.996     1.061
  57965.     1.20133    0.89(11)       0.89(11)    85.0      0.995     1.062
  57983.     1.20170    1.04(11)       1.04(11)    76.8      0.995     1.065
  58000.     1.20206    0.96(11)       0.96(11)    83.5      0.995     1.067
  58017.     1.20242    1.20(12)       1.20(12)    73.7      0.995     1.070
  58035.     1.20278    1.25(12)       1.25(12)    73.7      0.994     1.074
  58052.     1.20314    1.10(12)       1.10(12)    69.4      0.994     1.079
  58070.     1.20350    1.09(11)       1.09(11)    79.1      0.994     1.084
  58087.     1.20386    1.00(11)       1.00(11)    86.8      0.993     1.090
  58104.     1.20422    1.25(12)       1.25(12)    69.4      0.993     1.098
  58122.     1.20458    1.14(11)       1.14(11)    79.4      0.993     1.107
  58139.     1.20494    1.03(11)       1.03(11)    83.2      0.993     1.118
  58157.     1.20531    1.11(11)       1.11(11)    80.6      0.992     1.131
  58174.     1.20567    1.30(12)       1.30(12)    68.5      0.992     1.148
  58192.     1.20603    1.14(11)       1.14(11)    79.7      0.992     1.170
  58209.     1.20639    1.33(12)       1.33(12)    70.7      0.992     1.192
  58227.     1.20675    1.20(12)       1.20(12)    71.4      0.991     1.230
  58244.     1.20711    1.15(12)       1.15(12)    73.7      0.991     1.289
  58261.     1.20748    1.39(12)       1.39(12)    67.1      0.991     1.393
  58279.     1.20784    1.37(11)       1.37(11)    76.5      0.990     1.598
  58296.     1.20820    1.99(13)       1.99(13)    62.4      0.990     1.991
  58314.     1.20856    2.36(13)       2.36(13)    57.5      0.990     2.641
  58331.     1.20893    3.42(16)       3.42(16)    41.3      0.990     3.493
  58349.     1.20929    4.22(17)       4.22(17)    35.8      0.989     4.238
  58366.     1.20965    4.53(17)       4.53(17)    34.14     0.989     4.476
  58384.     1.21002    4.39(17)       4.39(17)    33.78     0.989     4.193
  58401.     1.21038    3.46(15)       3.46(15)    43.4      0.989     3.708
  58419.     1.21074    3.61(16)       3.61(16)    38.5      0.988     3.378
  58436.     1.21110    3.32(15)       3.32(15)    42.8      0.988     3.483
  58454.     1.21147    4.23(17)       4.23(17)    35.6      0.988     4.177
  58472.     1.21183    5.25(18)       5.25(18)    32.51     0.987     5.373
  58489.     1.21219    6.78(20)       6.78(20)    25.77     0.987     6.551
  58507.     1.21256    7.06(21)       7.06(21)    23.37     0.987     6.944
  58524.     1.21292    6.49(20)       6.49(20)    24.94     0.987     6.373
  58542.     1.21329    5.33(18)       5.33(18)    29.52     0.986     5.281
  58559.     1.21365    4.02(17)       4.02(17)    36.4      0.986     4.159
  58577.     1.21401    2.98(15)       2.98(15)    44.5      0.986     3.275
  58594.     1.21438    2.63(14)       2.63(14)    50.1      0.985     2.694
  58612.     1.21474    2.42(14)       2.42(14)    50.4      0.985     2.390
  58630.     1.21511    2.42(14)       2.42(14)    52.4      0.985     2.361
  58647.     1.21547    2.58(14)       2.58(14)    52.1      0.985     2.696
  58665.     1.21584    3.79(16)       3.79(16)    37.9      0.984     3.576
  58682.     1.21620    4.88(17)       4.88(17)    33.55     0.984     5.136
  58700.     1.21657    7.25(20)       7.25(20)    24.05     0.984     7.176
  58718.     1.21693    9.33(23)       9.33(23)    18.64     0.984     8.838
  58735.     1.21730    9.69(24)       9.69(24)    17.69     0.983     9.134
  58753.     1.21766    8.56(22)       8.56(22)    19.77     0.983     8.090
  58770.     1.21803    6.60(20)       6.60(20)    23.95     0.983     6.439
  58788.     1.21839    4.94(18)       4.94(18)    30.53     0.982     4.836
  58806.     1.21876    3.76(16)       3.76(16)    37.4      0.982     3.589
  58823.     1.21912    2.87(15)       2.87(15)    45.7      0.982     2.730
  58841.     1.21949    2.05(14)       2.05(14)    54.2      0.982     2.171
  58859.     1.21986    1.98(13)       1.98(13)    57.2      0.981     1.815
  58876.     1.22022    1.83(13)       1.83(13)    55.8      0.981     1.586
  58894.     1.22059    1.68(13)       1.68(13)    56.3      0.981     1.435
  58912.     1.22095    1.32(12)       1.32(12)    69.7      0.981     1.333
  58929.     1.22132    1.22(12)       1.22(12)    71.7      0.980     1.263
  58947.     1.22169    1.27(12)       1.27(12)    70.1      0.980     1.212
  58965.     1.22205    1.33(12)       1.33(12)    69.6      0.980     1.175
  58982.     1.22242    1.17(11)       1.17(11)    77.2      0.979     1.147
  59000.     1.22279    1.07(11)       1.07(11)    77.1      0.979     1.125
  59018.     1.22315    1.20(12)       1.20(12)    71.1      0.979     1.107
  59035.     1.22352    1.24(12)       1.24(12)    71.0      0.979     1.092
  59053.     1.22389    1.08(11)       1.08(11)    78.8      0.978     1.080
  59071.     1.22425    1.06(11)       1.06(11)    76.0      0.978     1.070
  59089.     1.22462    1.09(12)       1.09(12)    71.1      0.978     1.062
  59106.     1.22499    1.09(11)       1.09(11)    76.7      0.978     1.054
  59124.     1.22536    1.22(12)       1.22(12)    72.9      0.977     1.048
  59142.     1.22572    1.24(12)       1.24(12)    68.2      0.977     1.042
  59160.     1.22609    1.11(12)       1.11(12)    72.3      0.977     1.037
  59177.     1.22646    1.10(12)       1.10(12)    73.8      0.976     1.032
  59195.     1.22683    1.05(12)       1.05(12)    73.6      0.976     1.028
  59213.     1.22720    0.95(12)       0.95(12)    72.4      0.976     1.024
  59231.     1.22756    1.06(11)       1.06(11)    78.6      0.976     1.021
  59248.     1.22793    1.08(12)       1.08(12)    74.2      0.975     1.018
  59266.     1.22830    1.10(12)       1.10(12)    73.9      0.975     1.015
  59284.     1.22867    1.10(12)       1.10(12)    75.5      0.975     1.012
  59302.     1.22904    1.19(12)       1.19(12)    74.9      0.975     1.010
  59319.     1.22941    0.84(11)       0.84(11)    78.6      0.974     1.008
  59337.     1.22978    1.02(12)       1.02(12)    68.2      0.974     1.006
  59355.     1.23015    1.10(12)       1.10(12)    68.4      0.974     1.004
  59373.     1.23051    1.24(13)       1.24(13)    62.9      0.974     1.002
  59391.     1.23088    0.96(12)       0.96(12)    68.8      0.973     1.001
  59409.     1.23125    0.94(12)       0.94(12)    66.8      0.973     0.999
  59426.     1.23162    1.09(13)       1.09(13)    58.7      0.973     1.003
  59444.     1.23199    0.79(13)       0.79(13)    57.0      0.972     1.002
  59462.     1.23236    0.94(14)       0.94(14)    52.5      0.972     1.000
  59480.     1.23273    0.82(14)       0.82(14)    53.4      0.972     0.999
  59498.     1.23310    1.08(13)       1.08(13)    56.3      0.972     0.998
  59516.     1.23347    0.95(12)       0.95(12)    65.0      0.971     0.997
  59533.     1.23384    1.10(12)       1.10(12)    67.6      0.971     0.996
  59551.     1.23421    0.95(12)       0.95(12)    74.2      0.971     0.996
  59569.     1.23458    0.96(11)       0.96(11)    76.0      0.971     0.995
  59587.     1.23495    1.09(12)       1.09(12)    67.1      0.970     0.994
  59605.     1.23532    0.75(11)       0.75(11)    76.5      0.970     0.993
  59623.     1.23569    0.89(12)       0.89(12)    69.7      0.970     0.993
  59641.     1.23606    0.84(12)       0.84(12)    73.1      0.970     0.992
  59659.     1.23643    1.13(12)       1.13(12)    68.4      0.969     0.991
  59676.     1.23681    0.82(11)       0.82(11)    83.4      0.969     0.991
  59694.     1.23718    0.94(11)       0.94(11)    83.3      0.969     0.990
  59712.     1.23755    1.18(12)       1.18(12)    73.4      0.968     0.990
  59730.     1.23792    1.21(12)       1.21(12)    75.2      0.968     0.990
  59748.     1.23829    1.08(11)       1.08(11)    81.5      0.968     0.989
  59766.     1.23866    1.13(11)       1.13(11)    80.2      0.968     0.987
  59784.     1.23903    1.16(11)       1.16(11)    76.6      0.967     0.987
  59802.     1.23941    1.00(11)       1.00(11)    83.3      0.967     0.987
  59820.     1.23978    1.02(11)       1.02(11)    81.3      0.967     0.986
  59838.     1.24015    1.09(11)       1.09(11)    77.5      0.967     0.986
  59856.     1.24052    0.87(11)       0.87(11)    82.1      0.966     0.986
  59874.     1.24089    1.05(13)       1.05(13)    61.6      0.966     0.986
  59892.     1.24127    1.04(13)       1.04(13)    59.0      0.966     0.986
  59910.     1.24164    0.95(13)       0.95(13)    62.8      0.966     0.983
  59928.     1.24201    1.13(13)       1.13(13)    58.6      0.965     0.983
  59946.     1.24238    1.25(14)       1.25(14)    51.9      0.965     0.983
  59964.     1.24276    1.14(13)       1.14(13)    58.0      0.965     0.983
  59981.     1.24313    0.81(12)       0.81(12)    67.5      0.965     0.984
  59999.     1.24350    1.08(13)       1.08(13)    57.2      0.964     0.984
  60017.     1.24388    0.84(12)       0.84(12)    66.9      0.964     0.984
  60036.     1.24425    0.86(12)       0.86(12)    65.0      0.964     0.984
  60054.     1.24462    0.86(13)       0.86(13)    63.4      0.963     0.985
  60072.     1.24499    0.90(13)       0.90(13)    60.5      0.963     0.985
  60090.     1.24537    0.92(13)       0.92(13)    61.0      0.963     0.985
  60108.     1.24574    1.14(14)       1.14(14)    54.3      0.963     0.986
  60126.     1.24612    0.99(13)       0.99(13)    55.2      0.962     0.983
  60144.     1.24649    0.94(13)       0.94(13)    62.0      0.962     0.983
  60162.     1.24686    0.94(13)       0.94(13)    61.7      0.962     0.984
  60180.     1.24724    0.89(13)       0.89(13)    63.2      0.962     0.985
  60198.     1.24761    0.95(13)       0.95(13)    60.3      0.961     0.986
  60216.     1.24799    0.92(13)       0.92(13)    63.4      0.961     0.987
  60234.     1.24836    1.13(13)       1.13(13)    56.6      0.961     0.989
  60252.     1.24874    0.90(13)       0.90(13)    60.4      0.961     0.990
  60270.     1.24911    0.83(13)       0.83(13)    62.5      0.960     0.992
  60288.     1.24948    1.06(13)       1.06(13)    57.3      0.960     0.993
  60306.     1.24986    1.13(13)       1.13(13)    57.5      0.960     0.995
  60324.     1.25023    1.10(13)       1.10(13)    58.7      0.960     0.998
  60342.     1.25061    0.89(13)       0.89(13)    63.0      0.959     1.000
  60361.     1.25099    0.89(12)       0.89(12)    66.3      0.959     1.003
  60379.     1.25136    1.07(13)       1.07(13)    59.3      0.959     1.006
  60397.     1.25174    0.92(13)       0.92(13)    62.5      0.958     1.009
  60415.     1.25211    1.08(13)       1.08(13)    57.8      0.958     1.013
  60433.     1.25249    0.92(13)       0.92(13)    60.0      0.958     1.018
  60451.     1.25286    0.74(12)       0.74(12)    72.3      0.958     1.023
  60469.     1.25324    0.88(12)       0.88(12)    70.0      0.957     1.029
  60487.     1.25361    1.06(13)       1.06(13)    61.8      0.957     1.035
  60506.     1.25399    0.93(12)       0.93(12)    65.8      0.957     1.043
  60524.     1.25437    0.87(12)       0.87(12)    70.6      0.957     1.052
  60542.     1.25474    0.95(12)       0.95(12)    66.5      0.956     1.063
  60560.     1.25512    1.11(13)       1.11(13)    57.3      0.956     1.076
  60578.     1.25550    0.92(12)       0.92(12)    65.7      0.956     1.091
  60596.     1.25587    0.99(12)       0.99(12)    64.5      0.956     1.110
  60615.     1.25625    1.23(14)       1.23(14)    54.5      0.955     1.133
  60633.     1.25663    1.30(13)       1.30(13)    56.6      0.955     1.163
  60651.     1.25700    1.07(13)       1.07(13)    59.7      0.955     1.199
  60669.     1.25738    1.32(14)       1.32(14)    54.7      0.955     1.246
  60687.     1.25776    1.36(13)       1.36(13)    55.4      0.954     1.309
  60706.     1.25814    1.35(13)       1.35(13)    58.5      0.954     1.396
  60724.     1.25851    1.50(13)       1.50(13)    57.6      0.954     1.528
  60742.     1.25889    2.07(14)       2.07(14)    49.9      0.954     1.762
  60760.     1.25927    2.45(15)       2.45(15)    45.8      0.953     2.236
  60778.     1.25965    3.51(16)       3.51(16)    37.1      0.953     3.208
  60797.     1.26002    5.02(18)       5.02(18)    31.70     0.953     4.980
  60815.     1.26040    7.58(21)       7.58(21)    22.76     0.953     7.618
  60833.     1.26078   10.79(26)      10.79(26)    15.10     0.952    10.469
  60851.     1.26116   12.79(28)      12.79(28)    12.96     0.952    12.049
  60870.     1.26154   11.77(26)      11.77(26)    14.33     0.952    11.527
  60888.     1.26192   10.66(25)      10.66(25)    15.47     0.952     9.563
  60906.     1.26229    7.54(22)       7.54(22)    21.19     0.951     7.232
  60924.     1.26267    5.19(19)       5.19(19)    27.15     0.951     5.234
  60943.     1.26305    3.72(17)       3.72(17)    35.8      0.951     3.789
  60961.     1.26343    2.96(15)       2.96(15)    43.2      0.951     2.835
  60979.     1.26381    2.18(14)       2.18(14)    51.5      0.950     2.228
  60998.     1.26419    1.76(13)       1.76(13)    58.2      0.950     1.843
  61016.     1.26457    1.42(12)       1.42(12)    66.4      0.950     1.596
  61034.     1.26495    1.44(13)       1.44(13)    61.1      0.950     1.433
  61052.     1.26533    1.39(13)       1.39(13)    62.9      0.949     1.323
  61071.     1.26571    1.41(12)       1.41(12)    66.9      0.949     1.247
  61089.     1.26609    1.15(12)       1.15(12)    73.1      0.949     1.192
  61107.     1.26647    1.25(12)       1.25(12)    70.0      0.948     1.152
  61126.     1.26685    1.07(11)       1.07(11)    76.6      0.948     1.121
  61144.     1.26723    1.03(12)       1.03(12)    74.3      0.948     1.097
  61162.     1.26761    1.11(12)       1.11(12)    74.6      0.948     1.081
  61181.     1.26799    1.06(12)       1.06(12)    74.6      0.947     1.066
  61199.     1.26837    1.11(12)       1.11(12)    74.3      0.947     1.053
  61218.     1.26875    0.98(12)       0.98(12)    72.8      0.947     1.042
  61236.     1.26913    1.08(12)       1.08(12)    74.6      0.947     1.033
  61254.     1.26951    1.05(12)       1.05(12)    70.4      0.946     1.025
  61273.     1.26989    0.99(12)       0.99(12)    74.5      0.946     1.019
  61291.     1.27027    0.99(12)       0.99(12)    72.7      0.946     1.013
  61309.     1.27065    0.98(11)       0.98(11)    77.3      0.946     1.008
  61328.     1.27103    1.13(12)       1.13(12)    72.3      0.945     1.003
  61346.     1.27141    0.91(11)       0.91(11)    82.5      0.945     0.999
  61365.     1.27180    0.95(12)       0.95(12)    74.4      0.945     0.996
  61383.     1.27218    1.09(13)       1.09(13)    63.4      0.945     0.993
  61401.     1.27256    0.88(11)       0.88(11)    87.1      0.944     0.990
  61420.     1.27294    0.99(11)       0.99(11)    77.5      0.944     0.987
  61438.     1.27332    0.89(11)       0.89(11)    79.3      0.944     0.985
  61457.     1.27371    0.99(11)       0.99(11)    78.3      0.944     0.983
  61475.     1.27409    1.04(12)       1.04(12)    70.8      0.943     0.981
  61494.     1.27447    0.83(11)       0.83(11)    80.8      0.943     0.979
  61512.     1.27485    1.03(12)       1.03(12)    69.9      0.943     0.978
  61530.     1.27523    0.94(12)       0.94(12)    74.0      0.943     0.977
  61549.     1.27562    0.85(11)       0.85(11)    84.6      0.942     0.975
  61567.     1.27600    1.05(11)       1.05(11)    75.7      0.942     0.974
  61586.     1.27638    1.11(12)       1.11(12)    66.0      0.942     0.974
  61604.     1.27677    1.15(12)       1.15(12)    68.4      0.942     0.973
  61623.     1.27715    1.00(12)       1.00(12)    72.2      0.941     0.972
  61641.     1.27753    0.96(12)       0.96(12)    72.0      0.941     0.972
  61660.     1.27792    0.99(12)       0.99(12)    74.6      0.941     0.971
  61678.     1.27830    1.02(12)       1.02(12)    70.7      0.941     0.971
  61697.     1.27868    0.93(11)       0.93(11)    77.8      0.940     0.971
  61715.     1.27907    0.79(11)       0.79(11)    84.6      0.940     0.971
  61734.     1.27945    0.91(11)       0.91(11)    77.7      0.940     0.971
  61752.     1.27983    0.98(12)       0.98(12)    74.9      0.940     0.971
  61771.     1.28022    0.92(11)       0.92(11)    82.0      0.939     0.972
  61789.     1.28060    0.88(11)       0.88(11)    81.5      0.939     0.973
  61808.     1.28099    0.89(12)       0.89(12)    74.6      0.939     0.974
  61826.     1.28137    1.12(12)       1.12(12)    65.8      0.939     0.975
  61845.     1.28175    1.01(12)       1.01(12)    72.8      0.939     0.977
  61864.     1.28214    1.00(12)       1.00(12)    71.9      0.938     0.979
  61882.     1.28252    1.12(12)       1.12(12)    65.3      0.938     0.982
  61901.     1.28291    1.08(12)       1.08(12)    69.8      0.938     0.985
  61919.     1.28329    1.17(12)       1.17(12)    65.0      0.938     0.990
  61938.     1.28368    1.17(12)       1.17(12)    65.1      0.937     0.996
  61956.     1.28406    1.11(12)       1.11(12)    68.6      0.937     1.003
  61975.     1.28445    1.12(12)       1.12(12)    67.8      0.937     1.014
  61994.     1.28483    0.96(12)       0.96(12)    73.8      0.937     1.029
  62012.     1.28522    1.08(12)       1.08(12)    69.0      0.936     1.053
  62031.     1.28561    1.17(12)       1.17(12)    64.5      0.936     1.098
  62049.     1.28599    1.08(12)       1.08(12)    68.2      0.936     1.193
  62068.     1.28638    1.25(12)       1.25(12)    70.4      0.936     1.378
  62087.     1.28676    1.66(13)       1.66(13)    61.5      0.935     1.693
  62105.     1.28715    2.23(15)       2.23(15)    47.5      0.935     2.109
  62124.     1.28754    2.61(16)       2.61(16)    40.8      0.935     2.471
  62143.     1.28792    2.46(15)       2.46(15)    45.9      0.935     2.569
  62161.     1.28831    2.69(15)       2.69(15)    42.1      0.934     2.382
  62180.     1.28869    2.27(14)       2.27(14)    48.7      0.934     2.058
  62198.     1.28908    1.85(14)       1.85(14)    54.4      0.934     1.734
  62217.     1.28947    1.47(13)       1.47(13)    63.0      0.934     1.481
  62236.     1.28985    1.37(13)       1.37(13)    62.1      0.933     1.308
  62254.     1.29024    1.14(12)       1.14(12)    64.4      0.933     1.198
  62273.     1.29063    1.13(12)       1.13(12)    67.3      0.933     1.129
  62292.     1.29102    1.06(12)       1.06(12)    71.7      0.933     1.087
  62311.     1.29140    1.03(12)       1.03(12)    66.3      0.932     1.062
  62329.     1.29179    1.06(12)       1.06(12)    66.6      0.932     1.042
  62348.     1.29218    0.94(11)       0.94(11)    76.5      0.932     1.034
  62367.     1.29257    0.93(12)       0.93(12)    73.4      0.932     1.031
  62385.     1.29295    1.21(13)       1.21(13)    61.2      0.931     1.032
  62404.     1.29334    1.06(12)       1.06(12)    68.6      0.931     1.036
  62423.     1.29373    0.88(11)       0.88(11)    81.0      0.931     1.044
  62442.     1.29412    0.92(12)       0.92(12)    75.5      0.931     1.055
  62460.     1.29451    0.92(12)       0.92(12)    71.4      0.930     1.070
  62479.     1.29489    0.93(12)       0.93(12)    73.9      0.930     1.092
  62498.     1.29528    1.07(12)       1.07(12)    72.6      0.930     1.121
  62516.     1.29567    1.33(13)       1.33(13)    62.8      0.930     1.162
  62535.     1.29606    1.30(13)       1.30(13)    63.7      0.930     1.224
  62554.     1.29645    1.56(13)       1.56(13)    57.2      0.929     1.332
  62573.     1.29684    1.81(13)       1.81(13)    57.4      0.929     1.549
  62592.     1.29723    2.04(14)       2.04(14)    52.7      0.929     1.998
  62610.     1.29762    2.70(15)       2.70(15)    44.3      0.929     2.842
  62629.     1.29801    4.09(17)       4.09(17)    34.19     0.928     4.148
  62648.     1.29840    6.04(21)       6.04(21)    23.59     0.928     5.654
  62667.     1.29878    6.94(22)       6.94(22)    20.59     0.928     6.621
  62685.     1.29917    6.96(22)       6.96(22)    20.48     0.928     6.500
  62704.     1.29956    5.99(21)       5.99(21)    22.94     0.927     5.547
  62723.     1.29995    4.32(18)       4.32(18)    30.86     0.927     4.332
  62742.     1.30034    3.16(16)       3.16(16)    38.9      0.927     3.257
  62761.     1.30073    2.37(15)       2.37(15)    44.0      0.927     2.468
  62780.     1.30112    2.05(14)       2.05(14)    49.2      0.926     1.946
  62798.     1.30152    1.61(14)       1.61(14)    54.8      0.926     1.614
  62817.     1.30191    1.25(13)       1.25(13)    62.5      0.926     1.405
  62836.     1.30230    1.26(13)       1.26(13)    61.8      0.926     1.271
  62855.     1.30269    1.04(12)       1.04(12)    70.1      0.925     1.184
  62874.     1.30308    1.02(12)       1.02(12)    69.5      0.925     1.125
  62893.     1.30347    1.08(12)       1.08(12)    69.3      0.925     1.084
  62911.     1.30386    0.95(12)       0.95(12)    70.3      0.925     1.055
  62930.     1.30425    0.97(12)       0.97(12)    68.1      0.925     1.034
  62949.     1.30464    1.06(12)       1.06(12)    64.7      0.924     1.017
  62968.     1.30503    0.85(12)       0.85(12)    73.8      0.924     1.004
  62987.     1.30543    1.01(13)       1.01(13)    62.7      0.924     0.994
  63006.     1.30582    0.93(13)       0.93(13)    62.9      0.924     0.986
  63025.     1.30621    1.11(12)       1.11(12)    66.1      0.923     0.979
  63044.     1.30660    1.11(13)       1.11(13)    60.5      0.923     0.973
  63063.     1.30699    0.90(12)       0.90(12)    68.8      0.923     0.968
  63082.     1.30738    1.00(12)       1.00(12)    69.2      0.923     0.964
  63100.     1.30778    1.07(13)       1.07(13)    61.2      0.922     0.960
  63119.     1.30817    0.98(12)       0.98(12)    68.1      0.922     0.957
  63138.     1.30856    0.99(12)       0.99(12)    65.1      0.922     0.954
  63157.     1.30895    0.93(12)       0.93(12)    71.7      0.922     0.951
  63176.     1.30935    1.06(12)       1.06(12)    66.0      0.921     0.949
  63195.     1.30974    1.32(13)       1.32(13)    55.8      0.921     0.947
  63214.     1.31013    1.20(13)       1.20(13)    62.8      0.921     0.945
  63233.     1.31053    1.03(12)       1.03(12)    65.0      0.921     0.943
  63252.     1.31092    0.90(12)       0.90(12)    70.7      0.921     0.942
  63271.     1.31131    1.02(12)       1.02(12)    67.1      0.920     0.940
  63290.     1.31171    0.99(12)       0.99(12)    66.6      0.920     0.939
  63309.     1.31210    0.84(12)       0.84(12)    69.9      0.920     0.938
  63328.     1.31249    0.93(12)       0.93(12)    70.9      0.920     0.937
  63347.     1.31289    1.16(13)       1.16(13)    57.9      0.919     0.935
  63366.     1.31328    0.97(12)       0.97(12)    68.1      0.919     0.935
  63385.     1.31368    1.12(12)       1.12(12)    65.1      0.919     0.934
  63404.     1.31407    0.86(12)       0.86(12)    69.5      0.919     0.933
  63423.     1.31446    0.85(12)       0.85(12)    73.8      0.918     0.932
  63442.     1.31486    0.85(12)       0.85(12)    72.0      0.918     0.931
  63461.     1.31525    0.86(12)       0.86(12)    71.4      0.918     0.931
  63480.     1.31565    0.80(12)       0.80(12)    72.7      0.918     0.930
  63499.     1.31604    1.07(12)       1.07(12)    68.3      0.918     0.929
  63518.     1.31644    1.01(12)       1.01(12)    67.9      0.917     0.929
  63537.     1.31683    0.92(13)       0.92(13)    62.0      0.917     0.928
  63556.     1.31723    0.92(12)       0.92(12)    71.4      0.917     0.928
  63575.     1.31762    1.11(13)       1.11(13)    63.4      0.917     0.927
  63595.     1.31802    1.01(12)       1.01(12)    68.8      0.916     0.927
  63614.     1.31841    0.97(12)       0.97(12)    73.1      0.916     0.926
  63633.     1.31881    0.88(12)       0.88(12)    68.2      0.916     0.926
  63652.     1.31920    1.05(13)       1.05(13)    59.4      0.916     0.926
  63671.     1.31960    0.91(13)       0.91(13)    62.4      0.915     0.925
  63690.     1.32000    0.89(12)       0.89(12)    68.6      0.915     0.925
  63709.     1.32039    1.00(12)       1.00(12)    67.4      0.915     0.926
  63728.     1.32079    0.86(12)       0.86(12)    71.4      0.915     0.926
  63747.     1.32118    0.71(12)       0.71(12)    75.0      0.915     0.927
  63766.     1.32158    0.96(12)       0.96(12)    69.6      0.914     0.928
  63786.     1.32198    1.09(13)       1.09(13)    61.8      0.914     0.932
  63805.     1.32237    0.97(12)       0.97(12)    66.0      0.914     0.939
  63824.     1.32277    1.10(13)       1.10(13)    58.8      0.914     0.953
  63843.     1.32317    0.86(12)       0.86(12)    68.9      0.913     0.973
  63862.     1.32356    1.08(13)       1.08(13)    59.1      0.913     0.993
  63881.     1.32396    1.18(13)       1.18(13)    60.2      0.913     1.003
  63900.     1.32436    1.02(12)       1.02(12)    64.4      0.913     0.997
  63920.     1.32476    1.05(12)       1.05(12)    65.0      0.912     0.982
  63939.     1.32515    1.15(13)       1.15(13)    59.4      0.912     0.965
  63958.     1.32555    0.90(12)       0.90(12)    68.8      0.912     0.951
  63977.     1.32595    0.69(12)       0.69(12)    66.4      0.912     0.941
  63996.     1.32635    0.82(12)       0.82(12)    72.7      0.912     0.935
  64016.     1.32674    0.83(12)       0.83(12)    69.2      0.911     0.931
  64035.     1.32714    0.83(12)       0.83(12)    68.0      0.911     0.929
  64054.     1.32754    1.14(13)       1.14(13)    61.1      0.911     0.928
  64073.     1.32794    0.94(13)       0.94(13)    60.2      0.911     0.928
  64092.     1.32834    1.15(13)       1.15(13)    57.5      0.910     0.929
  64112.     1.32874    0.99(13)       0.99(13)    63.7      0.910     0.930
  64131.     1.32913    0.84(12)       0.84(12)    69.1      0.910     0.931
  64150.     1.32953    1.00(13)       1.00(13)    63.8      0.910     0.931
  64169.     1.32993    0.87(12)       0.87(12)    71.6      0.910     0.934
  64189.     1.33033    1.13(13)       1.13(13)    58.7      0.909     0.939
  64208.     1.33073    1.18(13)       1.18(13)    55.5      0.909     0.946
  64227.     1.33113    1.15(13)       1.15(13)    56.0      0.909     0.957
  64246.     1.33153    0.88(12)       0.88(12)    69.1      0.909     0.975
  64266.     1.33193    0.99(13)       0.99(13)    60.5      0.908     1.014
  64285.     1.33233    1.13(12)       1.13(12)    69.9      0.908     1.094
  64304.     1.33273    1.32(13)       1.32(13)    59.3      0.908     1.240
  64324.     1.33313    1.52(13)       1.52(13)    55.1      0.908     1.457
  64343.     1.33353    1.61(14)       1.61(14)    51.2      0.908     1.690
  64362.     1.33393    1.64(14)       1.64(14)    53.5      0.907     1.814
  64381.     1.33433    1.65(13)       1.65(13)    55.6      0.907     1.764
  64401.     1.33473    1.60(14)       1.60(14)    54.2      0.907     1.598
  64420.     1.33513    1.44(14)       1.44(14)    54.7      0.907     1.405
  64439.     1.33553    1.47(14)       1.47(14)    54.1      0.906     1.243
  64459.     1.33593    0.95(12)       0.95(12)    68.4      0.906     1.127
  64478.     1.33633    1.05(13)       1.05(13)    61.7      0.906     1.052
  64497.     1.33673    1.17(13)       1.17(13)    57.9      0.906     1.005
  64517.     1.33713    1.01(13)       1.01(13)    60.3      0.906     0.975
  64536.     1.33753    1.13(13)       1.13(13)    61.4      0.905     0.955
  64555.     1.33794    0.88(12)       0.88(12)    72.8      0.905     0.943
  64575.     1.33834    1.03(13)       1.03(13)    62.3      0.905     0.934
  64594.     1.33874    1.07(13)       1.07(13)    59.4      0.905     0.928
  64614.     1.33914    0.87(12)       0.87(12)    68.2      0.904     0.924
  64633.     1.33954    0.86(12)       0.86(12)    71.7      0.904     0.920
  64652.     1.33994    0.94(12)       0.94(12)    67.5      0.904     0.918
  64672.     1.34035    0.84(12)       0.84(12)    71.2      0.904     0.916
  64691.     1.34075    1.10(13)       1.10(13)    58.8      0.904     0.914
  64711.     1.34115    0.94(12)       0.94(12)    64.9      0.903     0.913
  64730.     1.34155    0.93(12)       0.93(12)    65.1      0.903     0.912
  64749.     1.34195    0.83(13)       0.83(13)    62.7      0.903     0.911
  64769.     1.34236    1.01(13)       1.01(13)    62.9      0.903     0.911
  64788.     1.34276    0.84(12)       0.84(12)    69.1      0.902     0.910
  64808.     1.34316    0.98(12)       0.98(12)    67.9      0.902     0.909
  64827.     1.34357    1.06(13)       1.06(13)    63.8      0.902     0.908
  64847.     1.34397    0.97(13)       0.97(13)    60.3      0.902     0.907
  64866.     1.34437    1.14(14)       1.14(14)    52.9      0.902     0.906
  64886.     1.34478    0.95(13)       0.95(13)    62.1      0.901     0.905
  64905.     1.34518    0.95(13)       0.95(13)    59.9      0.901     0.905
  64924.     1.34558    0.88(12)       0.88(12)    64.1      0.901     0.904
  64944.     1.34599    0.86(12)       0.86(12)    66.2      0.901     0.904
  64963.     1.34639    0.83(12)       0.83(12)    64.4      0.901     0.904
  64983.     1.34679    1.01(13)       1.01(13)    59.3      0.900     0.903
  65002.     1.34720    0.89(12)       0.89(12)    67.3      0.900     0.903
  65022.     1.34760    0.83(12)       0.83(12)    69.0      0.900     0.902
  65041.     1.34801    1.00(12)       1.00(12)    64.4      0.900     0.902
  65061.     1.34841    1.11(13)       1.11(13)    61.6      0.899     0.902
  65080.     1.34882    0.89(12)       0.89(12)    65.3      0.899     0.902
  65100.     1.34922    1.09(13)       1.09(13)    61.5      0.899     0.901
  65119.     1.34963    1.07(13)       1.07(13)    59.3      0.899     0.901
  65139.     1.35003    0.96(13)       0.96(13)    62.3      0.899     0.901
  65159.     1.35044    0.85(12)       0.85(12)    66.0      0.898     0.900
  65178.     1.35084    0.96(13)       0.96(13)    63.1      0.898     0.900
  65198.     1.35125    0.95(13)       0.95(13)    57.9      0.898     0.900
  65217.     1.35165    0.89(12)       0.89(12)    66.1      0.898     0.899
  65237.     1.35206    0.76(13)       0.76(13)    62.9      0.898     0.899
  65256.     1.35246    0.82(13)       0.82(13)    62.8      0.897     0.899
  65276.     1.35287    0.92(13)       0.92(13)    59.9      0.897     0.899
  65296.     1.35327    1.03(13)       1.03(13)    59.6      0.897     0.898
  65315.     1.35368    0.91(12)       0.91(12)    64.6      0.897     0.898
  65335.     1.35409    1.04(13)       1.04(13)    55.6      0.896     0.898
  65354.     1.35449    0.85(12)       0.85(12)    65.9      0.896     0.898
  65374.     1.35490    0.79(12)       0.79(12)    67.4      0.896     0.897
  65394.     1.35531    0.78(13)       0.78(13)    62.6      0.896     0.897
  65413.     1.35571    0.81(13)       0.81(13)    63.3      0.896     0.897
  65433.     1.35612    0.87(12)       0.87(12)    67.3      0.895     0.897
  65452.     1.35653    0.78(12)       0.78(12)    72.8      0.895     0.896
  65472.     1.35693    0.97(13)       0.97(13)    61.7      0.895     0.896
  65492.     1.35734    0.82(12)       0.82(12)    66.5      0.895     0.896
  65511.     1.35775    0.90(13)       0.90(13)    61.7      0.895     0.896
  65531.     1.35815    0.87(13)       0.87(13)    57.7      0.894     0.896
  65551.     1.35856    0.97(13)       0.97(13)    60.5      0.894     0.895
  65570.     1.35897    0.88(13)       0.88(13)    63.6      0.894     0.895
  65590.     1.35938    0.87(13)       0.87(13)    61.4      0.894     0.903
  65610.     1.35978    0.97(13)       0.97(13)    60.8      0.893     0.903
  65629.     1.36019    0.70(12)       0.70(12)    67.5      0.893     0.903
  65649.     1.36060    0.84(12)       0.84(12)    66.2      0.893     0.903
  65669.     1.36101    1.03(13)       1.03(13)    59.7      0.893     0.903
  65688.     1.36142    0.88(12)       0.88(12)    66.9      0.893     0.903
  65708.     1.36183    0.94(13)       0.94(13)    60.1      0.892     0.903
  65728.     1.36223    1.03(13)       1.03(13)    58.9      0.892     0.903
  65748.     1.36264    0.87(13)       0.87(13)    63.0      0.892     0.903
  65767.     1.36305    1.10(13)       1.10(13)    59.1      0.892     0.903
  65787.     1.36346    1.04(13)       1.04(13)    60.5      0.892     0.903
  65807.     1.36387    0.91(13)       0.91(13)    60.5      0.891     0.903
  65826.     1.36428    0.96(13)       0.96(13)    60.9      0.891     0.904
  65846.     1.36469    0.77(12)       0.77(12)    66.3      0.891     0.904
  65866.     1.36510    0.83(13)       0.83(13)    63.0      0.891     0.904
  65886.     1.36551    0.95(13)       0.95(13)    58.2      0.891     0.904
  65906.     1.36592    0.87(12)       0.87(12)    64.5      0.890     0.904
  65925.     1.36633    1.03(13)       1.03(13)    60.0      0.890     0.904
  65945.     1.36674    0.73(11)       0.73(11)    76.6      0.890     0.904
  65965.     1.36715    0.83(13)       0.83(13)    62.3      0.890     0.905
  65985.     1.36756    1.03(13)       1.03(13)    56.8      0.890     0.905
  66004.     1.36797    0.90(13)       0.90(13)    61.4      0.889     0.905
  66024.     1.36838    1.07(13)       1.07(13)    56.0      0.889     0.906
  66044.     1.36879    0.89(13)       0.89(13)    58.5      0.889     0.906
  66064.     1.36920    1.05(13)       1.05(13)    57.6      0.889     0.907
  66084.     1.36961    0.80(12)       0.80(12)    68.0      0.888     0.907
  66103.     1.37002    0.78(12)       0.78(12)    68.2      0.888     0.908
  66123.     1.37043    1.11(13)       1.11(13)    56.1      0.888     0.908
  66143.     1.37084    1.02(13)       1.02(13)    58.5      0.888     0.909
  66163.     1.37125    0.82(12)       0.82(12)    68.0      0.888     0.910
  66183.     1.37167    1.04(13)       1.04(13)    58.8      0.887     0.910
  66203.     1.37208    1.07(13)       1.07(13)    55.9      0.887     0.911
  66223.     1.37249    1.10(14)       1.10(14)    54.7      0.887     0.912
  66242.     1.37290    0.84(13)       0.84(13)    61.7      0.887     0.913
  66262.     1.37331    0.81(13)       0.81(13)    62.6      0.887     0.915
  66282.     1.37372    0.76(12)       0.76(12)    65.8      0.886     0.916
  66302.     1.37414    0.83(13)       0.83(13)    61.2      0.886     0.917
  66322.     1.37455    0.93(13)       0.93(13)    59.9      0.886     0.919
  66342.     1.37496    0.79(12)       0.79(12)    66.0      0.886     0.921
  66362.     1.37537    0.85(13)       0.85(13)    56.6      0.886     0.923
  66382.     1.37579    0.93(14)       0.93(14)    54.5      0.885     0.925
  66402.     1.37620    0.75(12)       0.75(12)    68.6      0.885     0.928
  66422.     1.37661    0.86(13)       0.86(13)    57.4      0.885     0.932
  66441.     1.37703    0.89(14)       0.89(14)    54.1      0.885     0.936
  66461.     1.37744    0.92(14)       0.92(14)    53.3      0.885     0.941
  66481.     1.37785    0.79(13)       0.79(13)    62.5      0.884     0.948
  66501.     1.37827    1.00(13)       1.00(13)    59.0      0.884     0.957
  66521.     1.37868    0.86(13)       0.86(13)    61.6      0.884     0.974
  66541.     1.37909    0.97(13)       0.97(13)    55.7      0.884     1.006
  66561.     1.37951    0.81(13)       0.81(13)    62.0      0.884     1.067
  66581.     1.37992    1.22(13)       1.22(13)    56.3      0.883     1.172
  66601.     1.38033    1.34(14)       1.34(14)    49.9      0.883     1.316
  66621.     1.38075    1.45(15)       1.45(15)    47.4      0.883     1.449
  66641.     1.38116    1.57(15)       1.57(15)    47.5      0.883     1.496
  66661.     1.38158    1.36(15)       1.36(15)    46.8      0.883     1.442
  66681.     1.38199    1.49(15)       1.49(15)    44.4      0.882     1.336
  66701.     1.38241    1.01(14)       1.01(14)    54.5      0.882     1.228
  66721.     1.38282    1.20(14)       1.20(14)    49.4      0.882     1.146
  66741.     1.38324    1.30(14)       1.30(14)    51.1      0.882     1.093
  66761.     1.38365    1.17(14)       1.17(14)    53.3      0.882     1.064
  66781.     1.38407    0.99(13)       0.99(13)    59.4      0.881     1.050
  66801.     1.38448    0.95(13)       0.95(13)    57.5      0.881     1.046
  66821.     1.38490    0.97(13)       0.97(13)    57.4      0.881     1.050
  66841.     1.38531    0.94(13)       0.94(13)    58.5      0.881     1.060
  66861.     1.38573    1.02(14)       1.02(14)    54.4      0.881     1.075
  66881.     1.38614    1.18(14)       1.18(14)    51.1      0.880     1.094
  66901.     1.38656    1.06(14)       1.06(14)    54.3      0.880     1.119
  66921.     1.38698    1.05(13)       1.05(13)    57.6      0.880     1.151
  66942.     1.38739    1.15(14)       1.15(14)    53.9      0.880     1.191
  66962.     1.38781    0.88(13)       0.88(13)    58.4      0.880     1.243
  66982.     1.38822    1.24(14)       1.24(14)    50.7      0.879     1.308
  67002.     1.38864    1.50(15)       1.50(15)    45.8      0.879     1.395
  67022.     1.38906    1.64(15)       1.64(15)    46.9      0.879     1.513
  67042.     1.38947    1.77(14)       1.77(14)    48.3      0.879     1.683
  67062.     1.38989    1.95(15)       1.95(15)    41.9      0.879     1.963
  67082.     1.39031    2.69(17)       2.69(17)    36.4      0.878     2.505
  67102.     1.39072    3.91(19)       3.91(19)    29.00     0.878     3.634
  67123.     1.39114    6.38(22)       6.38(22)    19.83     0.878     5.844
  67143.     1.39156    9.61(27)       9.61(27)    14.22     0.878     9.500
  67163.     1.39198   13.99(31)      13.99(31)    10.55     0.878    14.157
  67183.     1.39239   17.9(4)        17.9(4)       7.81     0.88     17.83
  67203.     1.39281   18.6(4)        18.6(4)       7.42     0.88     18.30
  67223.     1.39323   15.76(34)      15.76(34)     8.81     0.877    15.785
  67243.     1.39365   12.39(31)      12.39(31)    10.46     0.877    12.041
  67264.     1.39407    8.89(27)       8.89(27)    14.17     0.877     8.540
  67284.     1.39448    6.09(23)       6.09(23)    18.87     0.876     5.911
  67304.     1.39490    3.78(19)       3.78(19)    27.59     0.876     4.163
  67324.     1.39532    2.66(17)       2.66(17)    36.0      0.876     3.064
  67344.     1.39574    2.09(15)       2.09(15)    41.7      0.876     2.380
  67365.     1.39616    1.92(15)       1.92(15)    44.0      0.876     1.950
  67385.     1.39658    1.46(14)       1.46(14)    48.0      0.876     1.673
  67405.     1.39700    1.48(15)       1.48(15)    47.0      0.875     1.489
  67425.     1.39742    1.23(14)       1.23(14)    48.3      0.875     1.362
  67445.     1.39784    1.11(14)       1.11(14)    52.4      0.875     1.272
  67466.     1.39825    1.10(14)       1.10(14)    52.8      0.875     1.206
  67486.     1.39867    1.34(14)       1.34(14)    53.0      0.875     1.156
  67506.     1.39909    1.44(15)       1.44(15)    44.3      0.874     1.118
  67526.     1.39951    1.18(14)       1.18(14)    49.5      0.874     1.087
  67547.     1.39993    0.94(14)       0.94(14)    53.7      0.874     1.062
  67567.     1.40035    0.95(14)       0.95(14)    53.4      0.874     1.041
  67587.     1.40077    0.96(13)       0.96(13)    55.7      0.874     1.024
  67607.     1.40119    1.05(14)       1.05(14)    54.5      0.873     1.009
  67628.     1.40161    1.13(14)       1.13(14)    50.1      0.873     0.997
  67648.     1.40203    1.13(14)       1.13(14)    49.6      0.873     0.986
  67668.     1.40246    1.04(14)       1.04(14)    54.5      0.873     0.977
  67689.     1.40288    0.95(14)       0.95(14)    51.0      0.873     0.969
  67709.     1.40330    1.17(15)       1.17(15)    45.2      0.872     0.962
  67729.     1.40372    0.72(13)       0.72(13)    57.4      0.872     0.955
  67750.     1.40414    1.09(14)       1.09(14)    54.4      0.872     0.950
  67770.     1.40456    1.04(14)       1.04(14)    53.5      0.872     0.945
  67790.     1.40498    0.92(13)       0.92(13)    57.7      0.872     0.941
  67811.     1.40540    0.71(13)       0.71(13)    61.0      0.872     0.937
  67831.     1.40582    0.99(14)       0.99(14)    52.3      0.871     0.933
  67851.     1.40625    1.05(14)       1.05(14)    51.9      0.871     0.930
  67872.     1.40667    0.94(13)       0.94(13)    56.2      0.871     0.927
  67892.     1.40709    1.06(14)       1.06(14)    51.5      0.871     0.925
  67912.     1.40751    0.97(13)       0.97(13)    57.0      0.871     0.922
  67933.     1.40793    1.19(14)       1.19(14)    47.8      0.870     0.920
  67953.     1.40836    1.01(14)       1.01(14)    53.6      0.870     0.918
  67973.     1.40878    0.89(14)       0.89(14)    52.5      0.870     0.917
  67994.     1.40920    1.04(14)       1.04(14)    53.6      0.870     0.916
  68014.     1.40963    1.21(15)       1.21(15)    45.6      0.870     0.914
  68035.     1.41005    1.13(14)       1.13(14)    48.1      0.869     0.913
  68055.     1.41047    0.96(14)       0.96(14)    52.6      0.869     0.913
  68075.     1.41089    0.68(12)       0.68(12)    66.2      0.869     0.912
  68096.     1.41132    0.72(13)       0.72(13)    61.2      0.869     0.914
  68116.     1.41174    0.83(13)       0.83(13)    55.6      0.869     0.914
  68137.     1.41216    1.23(15)       1.23(15)    47.2      0.869     0.914
  68157.     1.41259    1.01(14)       1.01(14)    52.8      0.868     0.914
  68178.     1.41301    1.08(14)       1.08(14)    51.1      0.868     0.915
  68198.     1.41344    0.93(13)       0.93(13)    56.2      0.868     0.916
  68219.     1.41386    0.89(13)       0.89(13)    57.5      0.868     0.917
  68239.     1.41428    0.84(13)       0.84(13)    60.2      0.868     0.919
  68260.     1.41471    0.87(14)       0.87(14)    53.0      0.867     0.921
  68280.     1.41513    0.80(13)       0.80(13)    58.8      0.867     0.924
  68300.     1.41556    1.07(15)       1.07(15)    47.2      0.867     0.928
  68321.     1.41598    0.80(13)       0.80(13)    57.4      0.867     0.933
  68341.     1.41641    0.96(14)       0.96(14)    51.8      0.867     0.939
  68362.     1.41683    1.08(14)       1.08(14)    51.1      0.866     0.947
  68382.     1.41726    0.88(14)       0.88(14)    53.4      0.866     0.958
  68403.     1.41768    1.05(14)       1.05(14)    48.3      0.866     0.973
  68424.     1.41811    1.24(14)       1.24(14)    48.8      0.866     0.996
  68444.     1.41853    0.79(14)       0.79(14)    53.4      0.866     1.035
  68465.     1.41896    1.11(14)       1.11(14)    51.0      0.866     1.112
  68485.     1.41938    1.32(14)       1.32(14)    47.9      0.865     1.273
  68506.     1.41981    1.73(15)       1.73(15)    44.2      0.865     1.571
  68526.     1.42024    2.23(17)       2.23(17)    34.60     0.865     2.026
  68547.     1.42066    2.37(17)       2.37(17)    35.4      0.865     2.534
  68567.     1.42109    3.08(19)       3.08(19)    27.90     0.865     2.830
  68588.     1.42152    2.68(18)       2.68(18)    31.49     0.864     2.747
  68608.     1.42194    2.34(17)       2.34(17)    34.44     0.864     2.400
  68629.     1.42237    1.93(16)       1.93(16)    40.4      0.864     1.990
  68650.     1.42279    1.52(15)       1.52(15)    44.6      0.864     1.644
  68670.     1.42322    1.53(15)       1.53(15)    44.6      0.864     1.402
  68691.     1.42365    1.12(14)       1.12(14)    50.4      0.864     1.251
  68711.     1.42408    1.06(14)       1.06(14)    49.8      0.863     1.163
  68732.     1.42450    1.09(15)       1.09(15)    46.9      0.863     1.118
  68753.     1.42493    0.98(14)       0.98(14)    54.5      0.863     1.092
  68773.     1.42536    1.05(14)       1.05(14)    51.0      0.863     1.098
  68794.     1.42579    1.30(14)       1.30(14)    47.7      0.863     1.131
  68815.     1.42621    1.22(14)       1.22(14)    51.3      0.862     1.212
  68835.     1.42664    1.64(15)       1.64(15)    47.3      0.862     1.397
  68856.     1.42707    1.94(16)       1.94(16)    38.1      0.862     1.780
  68877.     1.42750    2.72(18)       2.72(18)    31.48     0.862     2.449
  68897.     1.42793    3.47(18)       3.47(18)    29.41     0.862     3.367
  68918.     1.42835    4.22(21)       4.22(21)    23.51     0.862     4.198
  68939.     1.42878    4.66(22)       4.66(22)    20.12     0.861     4.445
  68959.     1.42921    4.43(21)       4.43(21)    22.05     0.861     4.030
  68980.     1.42964    3.56(20)       3.56(20)    25.98     0.861     3.289
  69001.     1.43007    2.50(18)       2.50(18)    32.48     0.861     2.551
  69021.     1.43050    2.04(16)       2.04(16)    40.5      0.861     1.980
  69042.     1.43093    1.53(15)       1.53(15)    41.7      0.860     1.594
  69063.     1.43136    1.40(15)       1.40(15)    43.4      0.860     1.351
  69083.     1.43179    1.35(15)       1.35(15)    44.2      0.860     1.201
  69104.     1.43222    1.10(14)       1.10(14)    50.7      0.860     1.108
  69125.     1.43265    1.02(14)       1.02(14)    52.6      0.860     1.048
  69146.     1.43308    0.99(14)       0.99(14)    50.8      0.860     1.009
  69166.     1.43351    0.70(13)       0.70(13)    60.0      0.859     0.982
  69187.     1.43394    0.85(13)       0.85(13)    56.9      0.859     0.964
  69208.     1.43437    0.67(13)       0.67(13)    61.2      0.859     0.951
  69229.     1.43480    1.04(15)       1.04(15)    47.5      0.859     0.941
  69249.     1.43523    0.95(14)       0.95(14)    51.2      0.859     0.934
  69270.     1.43566    1.04(14)       1.04(14)    52.8      0.859     0.929
  69291.     1.43609    0.90(14)       0.90(14)    54.5      0.858     0.925
  69312.     1.43652    0.76(13)       0.76(13)    58.9      0.858     0.922
  69333.     1.43695    0.89(13)       0.89(13)    55.0      0.858     0.921
  69353.     1.43738    0.78(13)       0.78(13)    57.4      0.858     0.920
  69374.     1.43781    0.87(14)       0.87(14)    54.5      0.858     0.920
  69395.     1.43824    1.08(14)       1.08(14)    49.3      0.857     0.921
  69416.     1.43867    0.96(14)       0.96(14)    52.0      0.857     0.923
  69437.     1.43911    0.84(14)       0.84(14)    54.2      0.857     0.926
  69457.     1.43954    0.75(13)       0.75(13)    59.6      0.857     0.930
  69478.     1.43997    0.94(13)       0.94(13)    56.1      0.857     0.936
  69499.     1.44040    0.86(14)       0.86(14)    53.1      0.857     0.943
  69520.     1.44083    0.93(14)       0.93(14)    48.8      0.856     0.952
  69541.     1.44127    0.57(13)       0.57(13)    58.4      0.856     0.964
  69562.     1.44170    0.84(14)       0.84(14)    50.5      0.856     0.979
  69583.     1.44213    0.86(14)       0.86(14)    53.8      0.856     1.000
  69603.     1.44256    1.08(14)       1.08(14)    49.0      0.856     1.027
  69624.     1.44300    1.00(13)       1.00(13)    55.1      0.856     1.066
  69645.     1.44343    1.16(15)       1.16(15)    45.2      0.855     1.126
  69666.     1.44386    1.30(15)       1.30(15)    43.8      0.855     1.233
  69687.     1.44430    1.45(15)       1.45(15)    45.4      0.855     1.452
  69708.     1.44473    1.97(17)       1.97(17)    36.4      0.855     1.905
  69729.     1.44516    2.49(17)       2.49(17)    33.40     0.855     2.732
  69750.     1.44560    4.19(21)       4.19(21)    22.01     0.855     3.954
  69771.     1.44603    5.28(23)       5.28(23)    19.14     0.854     5.236
  69792.     1.44646    6.40(24)       6.40(24)    16.92     0.854     5.861
  69813.     1.44690    5.79(23)       5.79(23)    18.16     0.854     5.500
  69833.     1.44733    4.99(22)       4.99(22)    20.69     0.854     4.528
  69854.     1.44777    3.65(20)       3.65(20)    24.70     0.854     3.456
  69875.     1.44820    2.33(18)       2.33(18)    32.51     0.853     2.580
  69896.     1.44864    1.96(16)       1.96(16)    36.9      0.853     1.974
  69917.     1.44907    1.49(15)       1.49(15)    44.8      0.853     1.588
  69938.     1.44950    1.17(15)       1.17(15)    47.5      0.853     1.350
  69959.     1.44994    1.21(15)       1.21(15)    43.5      0.853     1.202
  69980.     1.45037    1.13(15)       1.13(15)    42.9      0.853     1.108
  70001.     1.45081    0.96(14)       0.96(14)    49.5      0.852     1.047
  70022.     1.45125    0.71(13)       0.71(13)    59.1      0.852     1.006
  70043.     1.45168    0.80(14)       0.80(14)    54.7      0.852     0.977
  70064.     1.45212    1.10(15)       1.10(15)    45.6      0.852     0.955
  70085.     1.45255    0.81(14)       0.81(14)    54.8      0.852     0.939
  70106.     1.45299    1.11(14)       1.11(14)    48.1      0.852     0.927
  70127.     1.45342    0.91(14)       0.91(14)    52.0      0.851     0.917
  70148.     1.45386    0.95(14)       0.95(14)    49.6      0.851     0.909
  70169.     1.45430    1.16(15)       1.16(15)    45.6      0.851     0.903
  70190.     1.45473    0.91(13)       0.91(13)    56.0      0.851     0.897
  70212.     1.45517    0.85(14)       0.85(14)    50.9      0.851     0.893
  70233.     1.45560    0.81(13)       0.81(13)    55.4      0.851     0.888
  70254.     1.45604    0.85(13)       0.85(13)    56.3      0.850     0.884
  70275.     1.45648    0.93(14)       0.93(14)    49.7      0.850     0.881
  70296.     1.45692    0.89(14)       0.89(14)    51.5      0.850     0.879
  70317.     1.45735    0.67(14)       0.67(14)    54.6      0.850     0.877
  70338.     1.45779    0.74(14)       0.74(14)    53.6      0.850     0.875
  70359.     1.45823    0.85(14)       0.85(14)    54.2      0.850     0.873
  70380.     1.45866    0.74(14)       0.74(14)    54.0      0.849     0.872
  70401.     1.45910    0.98(14)       0.98(14)    48.4      0.849     0.870
  70422.     1.45954    0.71(13)       0.71(13)    55.2      0.849     0.869
  70444.     1.45998    0.80(13)       0.80(13)    55.5      0.849     0.867
  70465.     1.46042    0.87(14)       0.87(14)    53.0      0.849     0.866
  70486.     1.46085    0.81(14)       0.81(14)    51.2      0.849     0.865
  70507.     1.46129    0.85(14)       0.85(14)    49.7      0.848     0.864
  70528.     1.46173    0.68(14)       0.68(14)    53.2      0.848     0.863
  70549.     1.46217    0.91(14)       0.91(14)    49.6      0.848     0.862
  70570.     1.46261    0.71(13)       0.71(13)    57.9      0.848     0.862
  70592.     1.46305    0.97(14)       0.97(14)    50.7      0.848     0.859
  70613.     1.46349    1.02(14)       1.02(14)    50.5      0.848     0.859
  70634.     1.46392    1.10(15)       1.10(15)    45.2      0.847     0.858
  70655.     1.46436    0.86(14)       0.86(14)    54.0      0.847     0.857
  70676.     1.46480    0.86(14)       0.86(14)    50.5      0.847     0.857
  70698.     1.46524    0.74(14)       0.74(14)    53.8      0.847     0.856
  70719.     1.46568    0.88(14)       0.88(14)    54.3      0.847     0.856
  70740.     1.46612    0.85(14)       0.85(14)    53.9      0.847     0.855
  70761.     1.46656    0.74(14)       0.74(14)    53.4      0.846     0.855
  70782.     1.46700    0.89(15)       0.89(15)    46.8      0.846     0.855
  70804.     1.46744    0.79(14)       0.79(14)    50.9      0.846     0.854
  70825.     1.46788    0.92(14)       0.92(14)    50.7      0.846     0.854
  70846.     1.46832    1.19(15)       1.19(15)    42.4      0.846     0.854
  70867.     1.46876    0.81(14)       0.81(14)    53.6      0.846     0.853
  70889.     1.46920    0.70(13)       0.70(13)    58.9      0.845     0.866
  70910.     1.46965    0.90(15)       0.90(15)    46.5      0.845     0.866
  70931.     1.47009    0.65(13)       0.65(13)    56.6      0.845     0.866
  70953.     1.47053    0.82(14)       0.82(14)    54.2      0.845     0.866
  70974.     1.47097    0.82(14)       0.82(14)    48.3      0.845     0.866
  70995.     1.47141    1.00(15)       1.00(15)    42.6      0.845     0.866
  71016.     1.47185    0.85(14)       0.85(14)    49.2      0.844     0.866
  71038.     1.47229    0.71(14)       0.71(14)    51.8      0.844     0.866
  71059.     1.47273    0.75(14)       0.75(14)    51.8      0.844     0.867
  71080.     1.47318    0.97(15)       0.97(15)    46.0      0.844     0.867
  71102.     1.47362    1.08(14)       1.08(14)    48.6      0.844     0.867
  71123.     1.47406    0.86(14)       0.86(14)    51.0      0.844     0.868
  71144.     1.47450    1.02(14)       1.02(14)    51.5      0.844     0.868
  71166.     1.47495    0.95(15)       0.95(15)    44.2      0.843     0.869
  71187.     1.47539    0.84(14)       0.84(14)    49.6      0.843     0.869
  71208.     1.47583    0.91(14)       0.91(14)    51.4      0.843     0.870
  71230.     1.47627    0.80(13)       0.80(13)    54.9      0.843     0.870
  71251.     1.47672    0.65(13)       0.65(13)    55.3      0.843     0.871
  71272.     1.47716    0.68(14)       0.68(14)    53.8      0.843     0.871
  71294.     1.47760    1.13(16)       1.13(16)    40.5      0.842     0.872
  71315.     1.47805    1.07(15)       1.07(15)    44.6      0.842     0.873
  71337.     1.47849    0.83(14)       0.83(14)    54.7      0.842     0.874
  71358.     1.47893    0.82(14)       0.82(14)    53.2      0.842     0.875
  71379.     1.47938    0.95(15)       0.95(15)    45.3      0.842     0.876
  71401.     1.47982    1.04(15)       1.04(15)    43.1      0.842     0.877
  71422.     1.48026    1.04(15)       1.04(15)    44.0      0.841     0.878
  71444.     1.48071    1.42(16)       1.42(16)    41.3      0.841     0.877
  71465.     1.48115    0.99(15)       0.99(15)    47.3      0.841     0.879
  71487.     1.48160    0.93(15)       0.93(15)    45.7      0.841     0.881
  71508.     1.48204    1.08(16)       1.08(16)    40.2      0.841     0.882
  71529.     1.48249    0.96(15)       0.96(15)    46.4      0.841     0.884
  71551.     1.48293    0.90(14)       0.90(14)    49.1      0.840     0.887
  71572.     1.48338    1.00(15)       1.00(15)    45.2      0.840     0.889
  71594.     1.48382    0.78(14)       0.78(14)    49.9      0.840     0.892
  71615.     1.48427    0.79(14)       0.79(14)    48.8      0.840     0.895
  71637.     1.48471    0.89(14)       0.89(14)    48.9      0.840     0.898
  71658.     1.48516    0.85(15)       0.85(15)    44.2      0.840     0.902
  71680.     1.48560    0.84(15)       0.84(15)    46.2      0.840     0.907
  71701.     1.48605    0.88(14)       0.88(14)    49.9      0.839     0.912
  71723.     1.48649    0.92(14)       0.92(14)    49.9      0.839     0.918
  71744.     1.48694    1.17(15)       1.17(15)    42.2      0.839     0.925
  71766.     1.48739    0.87(14)       0.87(14)    50.7      0.839     0.934
  71787.     1.48783    0.66(14)       0.66(14)    52.7      0.839     0.944
  71809.     1.48828    0.85(15)       0.85(15)    47.4      0.839     0.957
  71831.     1.48872    0.84(14)       0.84(14)    49.4      0.838     0.974
  71852.     1.48917    1.03(15)       1.03(15)    45.9      0.838     0.997
  71874.     1.48962    0.87(14)       0.87(14)    50.7      0.838     1.034
  71895.     1.49007    0.95(15)       0.95(15)    46.9      0.838     1.101
  71917.     1.49051    1.13(15)       1.13(15)    45.5      0.838     1.237
  71938.     1.49096    1.26(15)       1.26(15)    45.3      0.838     1.500
  71960.     1.49141    1.83(16)       1.83(16)    37.8      0.838     1.929
  71981.     1.49185    2.38(18)       2.38(18)    31.37     0.837     2.467
  72003.     1.49230    2.85(19)       2.85(19)    28.22     0.837     2.873
  72025.     1.49275    2.76(19)       2.76(19)    29.05     0.837     2.900
  72046.     1.49320    2.62(18)       2.62(18)    30.24     0.837     2.596
  72068.     1.49365    2.30(18)       2.30(18)    29.57     0.837     2.172
  72090.     1.49409    1.62(17)       1.62(17)    36.6      0.837     1.793
  72111.     1.49454    1.51(16)       1.51(16)    37.8      0.836     1.522
  72133.     1.49499    1.31(16)       1.31(16)    40.9      0.836     1.353
  72154.     1.49544    1.17(16)       1.17(16)    41.3      0.836     1.257
  72176.     1.49589    1.02(15)       1.02(15)    46.9      0.836     1.208
  72198.     1.49634    1.07(15)       1.07(15)    47.2      0.836     1.190
  72219.     1.49679    1.04(16)       1.04(16)    39.7      0.836     1.191
  72241.     1.49723    1.34(17)       1.34(17)    35.8      0.836     1.208
  72263.     1.49768    1.11(16)       1.11(16)    40.9      0.835     1.238
  72284.     1.49813    1.28(17)       1.28(17)    36.3      0.835     1.281
  72306.     1.49858    1.30(16)       1.30(16)    38.8      0.835     1.339
  72328.     1.49903    1.16(16)       1.16(16)    40.3      0.835     1.415
  72349.     1.49948    1.39(17)       1.39(17)    34.80     0.835     1.516
  72371.     1.49993    1.46(16)       1.46(16)    37.4      0.835     1.651
  72393.     1.50038    1.66(16)       1.66(16)    37.8      0.834     1.836
  72415.     1.50083    2.34(18)       2.34(18)    30.00     0.834     2.109
  72436.     1.50128    2.85(19)       2.85(19)    27.50     0.834     2.568
  72458.     1.50173    4.13(21)       4.13(21)    23.55     0.834     3.471
  72480.     1.50218    5.97(23)       5.97(23)    18.21     0.834     5.363
  72502.     1.50263    9.12(27)       9.12(27)    13.28     0.834     9.033
  72523.     1.50308   15.17(35)      15.17(35)     8.17     0.834    14.963
  72545.     1.50354   21.9(4)        21.9(4)       5.69     0.83     22.18
  72567.     1.50399   26.6(5)        26.6(5)       4.47     0.83     27.22
  72589.     1.50444   27.3(5)        27.3(5)       4.18     0.83     26.98
  72610.     1.50489   22.1(4)        22.1(4)       5.25     0.83     22.45
  72632.     1.50534   17.1(4)        17.1(4)       6.38     0.83     16.53
  72654.     1.50579   11.08(32)      11.08(32)     9.73     0.833    11.343
  72676.     1.50624    7.08(27)       7.08(27)    13.71     0.832     7.615
  72698.     1.50670    4.84(22)       4.84(22)    19.93     0.832     5.216
  72719.     1.50715    3.21(19)       3.21(19)    27.67     0.832     3.744
  72741.     1.50760    2.47(18)       2.47(18)    31.28     0.832     2.843
  72763.     1.50805    2.12(18)       2.12(18)    29.85     0.832     2.281
  72785.     1.50850    1.98(18)       1.98(18)    31.48     0.832     1.919
  72807.     1.50896    1.55(17)       1.55(17)    35.00     0.832     1.677
  72828.     1.50941    1.57(17)       1.57(17)    34.88     0.831     1.510
  72850.     1.50986    1.58(17)       1.58(17)    34.87     0.831     1.389
  72872.     1.51032    1.08(16)       1.08(16)    40.8      0.831     1.300
  72894.     1.51077    1.10(16)       1.10(16)    39.6      0.831     1.231
  72916.     1.51122    1.30(16)       1.30(16)    39.2      0.831     1.177
  72938.     1.51168    0.93(15)       0.93(15)    44.3      0.831     1.134
  72960.     1.51213    1.08(15)       1.08(15)    41.9      0.831     1.099
  72982.     1.51258    1.13(16)       1.13(16)    39.0      0.830     1.069
  73003.     1.51304    0.82(15)       0.82(15)    44.0      0.830     1.044
  73025.     1.51349    1.19(16)       1.19(16)    39.8      0.830     1.023
  73047.     1.51394    1.22(16)       1.22(16)    37.1      0.830     1.005
  73069.     1.51440    0.96(15)       0.96(15)    44.7      0.830     0.989
  73091.     1.51485    0.86(15)       0.86(15)    47.5      0.830     0.976
  73113.     1.51531    1.09(16)       1.09(16)    38.9      0.830     0.964
  73135.     1.51576    0.76(14)       0.76(14)    49.1      0.829     0.953
  73157.     1.51622    1.26(17)       1.26(17)    36.0      0.829     0.944
  73179.     1.51667    0.79(15)       0.79(15)    45.2      0.829     0.935
  73201.     1.51713    1.23(16)       1.23(16)    38.8      0.829     0.928
  73223.     1.51758    0.88(15)       0.88(15)    47.5      0.829     0.921
  73245.     1.51804    0.76(14)       0.76(14)    48.5      0.829     0.915
  73267.     1.51849    0.93(16)       0.93(16)    40.7      0.828     0.909
  73289.     1.51895    0.66(14)       0.66(14)    51.2      0.828     0.904
  73311.     1.51940    0.94(15)       0.94(15)    46.6      0.828     0.899
  73333.     1.51986    0.95(15)       0.95(15)    42.7      0.828     0.895
  73355.     1.52032    0.93(15)       0.93(15)    43.5      0.828     0.891
  73377.     1.52077    1.01(15)       1.01(15)    44.3      0.828     0.888
  73399.     1.52123    0.97(15)       0.97(15)    42.5      0.828     0.884
  73421.     1.52169    0.73(14)       0.73(14)    51.9      0.827     0.881
  73443.     1.52214    0.98(16)       0.98(16)    41.1      0.827     0.887
  73465.     1.52260    0.81(14)       0.81(14)    48.4      0.827     0.884
  73487.     1.52305    1.26(17)       1.26(17)    34.61     0.827     0.882
  73509.     1.52351    1.19(16)       1.19(16)    40.2      0.827     0.880
  73531.     1.52397    1.01(15)       1.01(15)    42.0      0.827     0.878
  73553.     1.52443    0.69(14)       0.69(14)    51.6      0.827     0.876
  73575.     1.52488    0.93(15)       0.93(15)    42.4      0.826     0.874
  73597.     1.52534    0.79(15)       0.79(15)    44.3      0.826     0.873
  73619.     1.52580    0.89(16)       0.89(16)    40.8      0.826     0.871
  73641.     1.52626    0.84(15)       0.84(15)    41.7      0.826     0.870
  73663.     1.52671    0.63(14)       0.63(14)    49.7      0.826     0.868
  73685.     1.52717    0.67(14)       0.67(14)    49.8      0.826     0.867
  73708.     1.52763    0.71(14)       0.71(14)    50.4      0.826     0.866
  73730.     1.52809    0.79(14)       0.79(14)    51.3      0.825     0.865
  73752.     1.52855    0.85(14)       0.85(14)    50.0      0.825     0.864
  73774.     1.52901    0.91(15)       0.91(15)    46.5      0.825     0.863
  73796.     1.52946    0.82(15)       0.82(15)    47.5      0.825     0.862
  73818.     1.52992    0.99(15)       0.99(15)    43.2      0.825     0.862
  73840.     1.53038    0.77(14)       0.77(14)    48.2      0.825     0.861
  73862.     1.53084    0.88(16)       0.88(16)    40.8      0.825     0.861
  73885.     1.53130    0.84(15)       0.84(15)    46.8      0.824     0.860
  73907.     1.53176    0.95(15)       0.95(15)    42.0      0.824     0.860
  73929.     1.53222    0.94(16)       0.94(16)    41.4      0.824     0.860
  73951.     1.53268    1.00(16)       1.00(16)    40.4      0.824     0.859
  73973.     1.53314    0.82(15)       0.82(15)    43.1      0.824     0.859
  73996.     1.53360    0.87(15)       0.87(15)    42.0      0.824     0.859
  74018.     1.53406    0.68(15)       0.68(15)    44.2      0.824     0.859
  74040.     1.53452    0.80(15)       0.80(15)    44.0      0.823     0.859
  74062.     1.53498    0.74(15)       0.74(15)    45.5      0.823     0.859
  74084.     1.53544    0.86(16)       0.86(16)    41.6      0.823     0.859
  74107.     1.53590    0.79(15)       0.79(15)    42.8      0.823     0.859
  74129.     1.53636    1.06(17)       1.06(17)    34.67     0.823     0.859
  74151.     1.53682    0.85(15)       0.85(15)    44.5      0.823     0.860
  74173.     1.53728    0.68(14)       0.68(14)    49.5      0.823     0.860
  74196.     1.53775    1.03(16)       1.03(16)    41.3      0.822     0.860
  74218.     1.53821    0.68(14)       0.68(14)    51.0      0.822     0.861
  74240.     1.53867    0.78(15)       0.78(15)    45.2      0.822     0.848
  74262.     1.53913    1.13(17)       1.13(17)    34.54     0.822     0.849
  74285.     1.53959    0.93(16)       0.93(16)    41.6      0.822     0.850
  74307.     1.54005    0.75(15)       0.75(15)    47.3      0.822     0.852
  74329.     1.54052    0.73(15)       0.73(15)    47.3      0.822     0.853
  74352.     1.54098    0.63(14)       0.63(14)    47.7      0.822     0.854
  74374.     1.54144    0.88(16)       0.88(16)    40.2      0.821     0.856
  74396.     1.54190    0.93(16)       0.93(16)    41.3      0.821     0.857
  74418.     1.54237    0.84(15)       0.84(15)    45.5      0.821     0.859
  74441.     1.54283    0.78(15)       0.78(15)    44.0      0.821     0.861
  74463.     1.54329    0.96(15)       0.96(15)    42.4      0.821     0.864
  74485.     1.54375    1.09(16)       1.09(16)    39.2      0.821     0.866
  74508.     1.54422    0.71(14)       0.71(14)    48.0      0.821     0.869
  74530.     1.54468    0.98(16)       0.98(16)    39.2      0.820     0.871
  74552.     1.54514    1.03(16)       1.03(16)    39.7      0.820     0.875
  74575.     1.54561    0.95(16)       0.95(16)    39.2      0.820     0.878
  74597.     1.54607    1.19(17)       1.19(17)    36.1      0.820     0.882
  74620.     1.54653    1.10(16)       1.10(16)    37.2      0.820     0.886
  74642.     1.54700    0.80(15)       0.80(15)    42.7      0.820     0.891
  74664.     1.54746    0.93(16)       0.93(16)    40.8      0.820     0.897
  74687.     1.54793    0.69(14)       0.69(14)    47.8      0.819     0.903
  74709.     1.54839    0.92(16)       0.92(16)    41.2      0.819     0.910
  74732.     1.54886    0.79(15)       0.79(15)    45.5      0.819     0.918
  74754.     1.54932    0.99(16)       0.99(16)    40.9      0.819     0.927
  74776.     1.54979    0.71(15)       0.71(15)    44.2      0.819     0.937
  74799.     1.55025    0.85(15)       0.85(15)    43.0      0.819     0.949
  74821.     1.55072    0.96(16)       0.96(16)    41.6      0.819     0.962
  74844.     1.55118    0.82(16)       0.82(16)    40.7      0.818     0.979
  74866.     1.55165    1.19(17)       1.19(17)    35.8      0.818     0.998
  74889.     1.55211    0.92(16)       0.92(16)    41.5      0.818     1.021
  74911.     1.55258    0.94(16)       0.94(16)    38.1      0.818     1.048
  74934.     1.55304    0.87(16)       0.87(16)    41.0      0.818     1.082
  74956.     1.55351    1.14(16)       1.14(16)    37.1      0.818     1.123
  74979.     1.55398    1.26(17)       1.26(17)    35.9      0.818     1.175
  75001.     1.55444    1.19(16)       1.19(16)    38.7      0.818     1.242
  75024.     1.55491    1.12(16)       1.12(16)    40.5      0.817     1.330
  75046.     1.55537    1.32(16)       1.32(16)    38.0      0.817     1.448
  75069.     1.55584    1.31(16)       1.31(16)    38.1      0.817     1.617
  75091.     1.55631    1.66(17)       1.66(17)    34.84     0.817     1.888
  75114.     1.55677    2.30(19)       2.30(19)    27.58     0.817     2.401
  75136.     1.55724    3.46(21)       3.46(21)    21.93     0.817     3.478
  75159.     1.55771    5.39(25)       5.39(25)    16.44     0.817     5.637
  75181.     1.55818    9.32(30)       9.32(30)    11.19     0.816     9.324
  75204.     1.55864   14.3(4)        14.3(4)       7.56     0.82     14.20
  75226.     1.55911   18.3(4)        18.3(4)       5.82     0.82     18.25
  75249.     1.55958   19.7(4)        19.7(4)       5.21     0.82     18.92
  75272.     1.56005   17.1(4)        17.1(4)       5.81     0.82     16.27
  75294.     1.56052   12.4(4)        12.4(4)       7.78     0.82     12.25
  75317.     1.56098    8.48(31)       8.48(31)    10.69     0.816     8.519
  75339.     1.56145    5.44(26)       5.44(26)    15.05     0.815     5.771
  75362.     1.56192    3.53(22)       3.53(22)    20.15     0.815     3.988
  75385.     1.56239    2.62(20)       2.62(20)    25.30     0.815     2.897
  75407.     1.56286    1.97(17)       1.97(17)    33.75     0.815     2.238
  75430.     1.56333    1.83(19)       1.83(19)    27.80     0.815     1.831
  75452.     1.56380    1.42(16)       1.42(16)    36.8      0.815     1.572
  75475.     1.56426    1.65(18)       1.65(18)    30.42     0.815     1.401
  75498.     1.56473    1.39(17)       1.39(17)    35.4      0.815     1.283
  75520.     1.56520    1.16(16)       1.16(16)    38.3      0.814     1.198
  75543.     1.56567    1.28(17)       1.28(17)    36.1      0.814     1.136
  75566.     1.56614    1.16(16)       1.16(16)    37.4      0.814     1.088
  75588.     1.56661    1.14(16)       1.14(16)    37.3      0.814     1.051
  75611.     1.56708    1.12(17)       1.12(17)    36.5      0.814     1.021
  75634.     1.56755    0.82(15)       0.82(15)    42.1      0.814     0.996
  75656.     1.56802    0.93(16)       0.93(16)    39.4      0.814     0.976
  75679.     1.56849    1.06(16)       1.06(16)    37.3      0.813     0.959
  75702.     1.56896    0.91(16)       0.91(16)    37.3      0.813     0.944
  75724.     1.56943    0.69(15)       0.69(15)    44.2      0.813     0.932
  75747.     1.56991    1.00(16)       1.00(16)    39.8      0.813     0.921
  75770.     1.57038    1.22(17)       1.22(17)    35.4      0.813     0.911
  75793.     1.57085    1.16(17)       1.16(17)    35.8      0.813     0.903
  75815.     1.57132    1.04(16)       1.04(16)    38.7      0.813     0.896
  75838.     1.57179    0.91(16)       0.91(16)    39.7      0.813     0.889
  75861.     1.57226    0.82(16)       0.82(16)    40.0      0.812     0.884
  75884.     1.57273    1.23(17)       1.23(17)    32.79     0.812     0.878
  75906.     1.57321    0.80(15)       0.80(15)    42.5      0.812     0.874
  75929.     1.57368    0.78(15)       0.78(15)    42.2      0.812     0.869
  75952.     1.57415    1.02(16)       1.02(16)    37.4      0.812     0.866
  75975.     1.57462    0.84(16)       0.84(16)    37.7      0.812     0.862
  75998.     1.57509    1.11(17)       1.11(17)    32.86     0.812     0.859
  76020.     1.57557    0.68(15)       0.68(15)    41.7      0.811     0.856
  76043.     1.57604    0.85(17)       0.85(17)    36.1      0.811     0.853
  76066.     1.57651    1.00(16)       1.00(16)    39.9      0.811     0.851
  76089.     1.57699    1.15(17)       1.15(17)    33.83     0.811     0.849
  76112.     1.57746    0.78(15)       0.78(15)    41.6      0.811     0.847
  76134.     1.57793    0.79(16)       0.79(16)    40.6      0.811     0.845
  76157.     1.57841    0.86(16)       0.86(16)    40.0      0.811     0.843
  76180.     1.57888    0.97(17)       0.97(17)    33.94     0.811     0.841
  76203.     1.57935    0.94(17)       0.94(17)    36.1      0.810     0.840
  76226.     1.57983    0.88(17)       0.88(17)    33.59     0.810     0.838
  76249.     1.58030    0.87(16)       0.87(16)    38.9      0.810     0.837
  76272.     1.58077    1.25(17)       1.25(17)    33.81     0.810     0.836
  76294.     1.58125    0.89(16)       0.89(16)    37.2      0.810     0.834
  76317.     1.58172    0.91(16)       0.91(16)    38.9      0.810     0.833
  76340.     1.58220    0.92(16)       0.92(16)    37.2      0.810     0.832
  76363.     1.58267    0.79(16)       0.79(16)    37.2      0.810     0.831
  76386.     1.58315    0.73(16)       0.73(16)    39.3      0.809     0.830
  76409.     1.58362    0.65(16)       0.65(16)    41.4      0.809     0.829
  76432.     1.58410    0.90(16)       0.90(16)    39.1      0.809     0.828
  76455.     1.58457    0.92(15)       0.92(15)    42.9      0.809     0.827
  76478.     1.58505    0.69(15)       0.69(15)    43.7      0.809     0.827
  76501.     1.58552    0.80(16)       0.80(16)    41.0      0.809     0.826
  76524.     1.58600    0.96(16)       0.96(16)    39.7      0.809     0.825
  76547.     1.58648    0.82(17)       0.82(17)    36.6      0.808     0.825
  76570.     1.58695    0.91(17)       0.91(17)    35.7      0.808     0.824
  76593.     1.58743    0.73(16)       0.73(16)    40.9      0.808     0.823
  76616.     1.58790    0.70(16)       0.70(16)    39.5      0.808     0.823
  76638.     1.58838    1.22(18)       1.22(18)    32.48     0.808     0.822
  76661.     1.58886    0.67(15)       0.67(15)    43.2      0.808     0.821
  76684.     1.58933    0.90(16)       0.90(16)    36.7      0.808     0.821
  76707.     1.58981    0.79(16)       0.79(16)    38.6      0.808     0.820
  76731.     1.59029    1.00(18)       1.00(18)    31.09     0.807     0.820
  76754.     1.59076    0.86(16)       0.86(16)    38.3      0.807     0.819
  76777.     1.59124    0.88(16)       0.88(16)    38.6      0.807     0.819
  76800.     1.59172    0.94(17)       0.94(17)    33.10     0.807     0.818
  76823.     1.59220    0.93(17)       0.93(17)    34.48     0.807     0.818
  76846.     1.59267    0.80(17)       0.80(17)    36.6      0.807     0.818
  76869.     1.59315    0.94(16)       0.94(16)    37.9      0.807     0.817
  76892.     1.59363    0.86(16)       0.86(16)    38.1      0.807     0.817
  76915.     1.59411    1.08(17)       1.08(17)    33.76     0.806     0.816
  76938.     1.59459    0.81(16)       0.81(16)    39.6      0.806     0.816
  76961.     1.59506    0.94(16)       0.94(16)    37.7      0.806     0.816
  76984.     1.59554    0.64(16)       0.64(16)    41.1      0.806     0.807
  77007.     1.59602    0.78(16)       0.78(16)    41.1      0.806     0.807
  77030.     1.59650    0.79(16)       0.79(16)    38.9      0.806     0.806
  77053.     1.59698    1.02(17)       1.02(17)    36.1      0.806     0.806
  77077.     1.59746    0.78(17)       0.78(17)    36.6      0.806     0.806
  77100.     1.59794    0.97(17)       0.97(17)    33.94     0.805     0.806
  77123.     1.59842    1.00(17)       1.00(17)    34.43     0.805     0.806
  77146.     1.59890    0.69(16)       0.69(16)    37.3      0.805     0.806
  77169.     1.59938    0.71(16)       0.71(16)    37.8      0.805     0.806
  77192.     1.59986    0.92(17)       0.92(17)    34.77     0.805     0.806
  77215.     1.60034    0.80(16)       0.80(16)    36.8      0.805     0.806
  77239.     1.60082    0.66(15)       0.66(15)    44.5      0.805     0.806
  77262.     1.60130    0.70(16)       0.70(16)    39.3      0.804     0.806
  77285.     1.60178    0.60(15)       0.60(15)    44.7      0.804     0.805
  77308.     1.60226    1.01(16)       1.01(16)    37.0      0.804     0.805
  77331.     1.60274    0.98(17)       0.98(17)    34.79     0.804     0.805
  77354.     1.60322    0.63(15)       0.63(15)    41.8      0.804     0.805
  77378.     1.60370    0.65(16)       0.65(16)    40.8      0.804     0.805
  77401.     1.60418    1.04(17)       1.04(17)    34.84     0.804     0.805
  77424.     1.60466    0.93(16)       0.93(16)    37.2      0.804     0.805
  77447.     1.60514    0.83(16)       0.83(16)    37.7      0.803     0.805
  77471.     1.60563    1.07(16)       1.07(16)    37.0      0.803     0.805
  77494.     1.60611    0.94(16)       0.94(16)    38.6      0.803     0.805
  77517.     1.60659    0.99(18)       0.99(18)    31.85     0.803     0.805
  77540.     1.60707    1.09(17)       1.09(17)    33.90     0.803     0.805
  77564.     1.60755    0.92(17)       0.92(17)    35.9      0.803     0.806
  77587.     1.60804    0.87(17)       0.87(17)    35.6      0.803     0.806
  77610.     1.60852    0.67(16)       0.67(16)    37.8      0.803     0.806
  77633.     1.60900    0.60(16)       0.60(16)    38.7      0.802     0.806
  77657.     1.60948    0.88(16)       0.88(16)    39.5      0.802     0.806
  77680.     1.60997    1.06(17)       1.06(17)    33.83     0.802     0.807
  77703.     1.61045    0.97(16)       0.97(16)    37.4      0.802     0.807
  77727.     1.61093    0.77(16)       0.77(16)    38.8      0.802     0.808
  77750.     1.61142    0.69(16)       0.69(16)    40.7      0.802     0.809
  77773.     1.61190    0.96(16)       0.96(16)    38.8      0.802     0.810
  77797.     1.61238    0.63(15)       0.63(15)    42.1      0.802     0.819
  77820.     1.61287    0.92(17)       0.92(17)    34.67     0.801     0.821
  77843.     1.61335    0.83(17)       0.83(17)    36.2      0.801     0.824
  77867.     1.61383    0.95(18)       0.95(18)    32.59     0.801     0.827
  77890.     1.61432    0.80(17)       0.80(17)    33.74     0.801     0.832
  77913.     1.61480    1.00(17)       1.00(17)    33.58     0.801     0.841
  77937.     1.61529    0.81(17)       0.81(17)    34.60     0.801     0.858
  77960.     1.61577    1.08(17)       1.08(17)    33.65     0.801     0.893
  77983.     1.61626    0.55(15)       0.55(15)    41.7      0.801     0.961
  78007.     1.61674    1.25(18)       1.25(18)    31.00     0.800     1.067
  78030.     1.61723    1.10(17)       1.10(17)    33.49     0.800     1.190
  78054.     1.61771    1.21(18)       1.21(18)    30.12     0.800     1.262
  78077.     1.61820    1.15(18)       1.15(18)    31.65     0.800     1.241
  78101.     1.61868    1.36(18)       1.36(18)    30.02     0.800     1.153
  78124.     1.61917    1.32(18)       1.32(18)    31.07     0.800     1.052
  78147.     1.61965    1.20(19)       1.20(19)    28.01     0.800     0.969
  78171.     1.62014    0.90(17)       0.90(17)    34.48     0.800     0.912
  78194.     1.62063    0.77(16)       0.77(16)    38.5      0.799     0.877
  78218.     1.62111    1.06(17)       1.06(17)    34.87     0.799     0.856
  78241.     1.62160    0.89(16)       0.89(16)    37.2      0.799     0.843
  78265.     1.62209    0.73(16)       0.73(16)    39.3      0.799     0.835
  78288.     1.62257    0.89(16)       0.89(16)    36.8      0.799     0.830
  78312.     1.62306    1.17(18)       1.17(18)    31.57     0.799     0.827
  78335.     1.62355    1.15(18)       1.15(18)    30.62     0.799     0.825
  78359.     1.62403    0.87(17)       0.87(17)    33.40     0.799     0.824
  78382.     1.62452    0.74(17)       0.74(17)    35.5      0.798     0.823
  78406.     1.62501    0.90(17)       0.90(17)    32.78     0.798     0.823
  78429.     1.62550    0.72(17)       0.72(17)    35.9      0.798     0.822
  78453.     1.62598    1.07(18)       1.07(18)    32.62     0.798     0.822
  78476.     1.62647    0.76(16)       0.76(16)    37.1      0.798     0.822
  78500.     1.62696    0.83(17)       0.83(17)    33.88     0.798     0.823
  78523.     1.62745    1.00(17)       1.00(17)    33.53     0.798     0.823
  78547.     1.62794    0.90(17)       0.90(17)    34.89     0.798     0.823
  78570.     1.62842    0.96(16)       0.96(16)    36.7      0.797     0.824
  78594.     1.62891    1.06(18)       1.06(18)    32.41     0.797     0.825
  78618.     1.62940    0.75(17)       0.75(17)    34.31     0.797     0.825
  78641.     1.62989    0.98(17)       0.98(17)    32.79     0.797     0.826
  78665.     1.63038    1.02(17)       1.02(17)    32.71     0.797     0.827
  78688.     1.63087    0.66(16)       0.66(16)    39.6      0.797     0.828
  78712.     1.63136    0.88(17)       0.88(17)    35.2      0.797     0.830
  78736.     1.63185    1.03(18)       1.03(18)    30.24     0.797     0.831
  78759.     1.63234    0.66(16)       0.66(16)    39.7      0.796     0.832
  78783.     1.63283    0.98(18)       0.98(18)    32.25     0.796     0.834
  78806.     1.63332    0.77(18)       0.77(18)    32.55     0.796     0.836
  78830.     1.63381    0.89(17)       0.89(17)    35.06     0.796     0.838
  78854.     1.63430    0.77(17)       0.77(17)    36.6      0.796     0.840
  78877.     1.63479    0.86(16)       0.86(16)    37.5      0.796     0.842
  78901.     1.63528    0.94(18)       0.94(18)    30.17     0.796     0.844
  78925.     1.63577    0.85(17)       0.85(17)    34.68     0.796     0.847
  78948.     1.63626    0.87(17)       0.87(17)    33.73     0.795     0.850
  78972.     1.63675    0.80(17)       0.80(17)    35.3      0.795     0.854
  78996.     1.63724    0.78(17)       0.78(17)    33.16     0.795     0.858
  79020.     1.63773    0.91(17)       0.91(17)    33.74     0.795     0.862
  79043.     1.63822    0.86(18)       0.86(18)    30.35     0.795     0.866
  79067.     1.63871    1.00(18)       1.00(18)    31.35     0.795     0.872
  79091.     1.63921    0.73(16)       0.73(16)    38.0      0.795     0.878
  79114.     1.63970    0.95(18)       0.95(18)    29.94     0.795     0.884
  79138.     1.64019    0.80(17)       0.80(17)    34.17     0.794     0.892
  79162.     1.64068    0.94(18)       0.94(18)    30.42     0.794     0.901
  79186.     1.64117    0.82(18)       0.82(18)    32.26     0.794     0.910
  79209.     1.64167    1.20(20)       1.20(20)    25.84     0.794     0.922
  79233.     1.64216    1.09(18)       1.09(18)    29.25     0.794     0.935
  79257.     1.64265    1.04(18)       1.04(18)    31.42     0.794     0.951
  79281.     1.64314    0.94(18)       0.94(18)    31.88     0.794     0.969
  79304.     1.64364    0.79(17)       0.79(17)    33.92     0.794     0.990
  79328.     1.64413    0.88(17)       0.88(17)    33.94     0.793     1.016
  79352.     1.64462    1.07(18)       1.07(18)    32.10     0.793     1.048
  79376.     1.64512    1.07(18)       1.07(18)    31.97     0.793     1.087
  79400.     1.64561    1.33(19)       1.33(19)    27.02     0.793     1.136
  79423.     1.64610    1.13(19)       1.13(19)    28.97     0.793     1.197
  79447.     1.64660    1.49(19)       1.49(19)    26.49     0.793     1.277
  79471.     1.64709    1.30(18)       1.30(18)    29.63     0.793     1.384
  79495.     1.64759    1.55(20)       1.55(20)    24.17     0.793     1.532
  79519.     1.64808    1.83(20)       1.83(20)    25.05     0.793     1.756
  79543.     1.64857    2.63(22)       2.63(22)    21.33     0.792     2.151
  79567.     1.64907    2.96(23)       2.96(23)    19.74     0.792     2.959
  79590.     1.64956    5.16(26)       5.16(26)    14.82     0.792     4.648
  79614.     1.65006    7.72(30)       7.72(30)    11.16     0.792     7.781
  79638.     1.65055   12.3(4)        12.3(4)       7.43     0.79     12.47
  79662.     1.65105   17.3(4)        17.3(4)       5.39     0.79     17.37
  79686.     1.65154   19.4(5)        19.4(5)       4.84     0.79     19.59
  79710.     1.65204   17.2(4)        17.2(4)       5.34     0.79     17.90
  79734.     1.65254   12.8(4)        12.8(4)       6.98     0.79     13.96
  79758.     1.65303    9.41(34)       9.41(34)     8.61     0.791     9.829
  79782.     1.65353    5.93(30)       5.93(30)    11.36     0.791     6.619
  79806.     1.65402    3.92(26)       3.92(26)    14.69     0.791     4.508
  79830.     1.65452    2.93(23)       2.93(23)    18.21     0.791     3.241
  79853.     1.65502    2.33(23)       2.33(23)    19.17     0.791     2.500
  79877.     1.65551    2.09(22)       2.09(22)    19.81     0.791     2.045
  79901.     1.65601    1.99(22)       1.99(22)    20.86     0.791     1.736
  79925.     1.65651    1.42(21)       1.42(21)    23.13     0.790     1.515
  79949.     1.65700    1.42(21)       1.42(21)    22.15     0.790     1.355
  79973.     1.65750    1.38(22)       1.38(22)    21.62     0.790     1.240
  79997.     1.65800    1.39(21)       1.39(21)    21.66     0.790     1.157
  80021.     1.65850    0.88(19)       0.88(19)    28.27     0.790     1.096
  80045.     1.65899    0.99(20)       0.99(20)    25.18     0.790     1.051
  80069.     1.65949    0.89(18)       0.89(18)    29.22     0.790     1.015
  80093.     1.65999    1.08(20)       1.08(20)    25.30     0.790     0.987
  80117.     1.66049    1.14(21)       1.14(21)    22.90     0.789     0.964
  80141.     1.66098    1.16(21)       1.16(21)    22.34     0.789     0.945
  80165.     1.66148    0.71(19)       0.71(19)    27.45     0.789     0.929
  80190.     1.66198    0.87(19)       0.87(19)    28.59     0.789     0.915
  80214.     1.66248    0.79(19)       0.79(19)    29.15     0.789     0.903
  80238.     1.66298    0.72(19)       0.72(19)    28.46     0.789     0.893
  80262.     1.66348    0.99(20)       0.99(20)    25.76     0.789     0.884
  80286.     1.66398    1.11(20)       1.11(20)    24.67     0.789     0.876
  80310.     1.66448    0.99(20)       0.99(20)    24.40     0.788     0.869
  80334.     1.66498    0.91(20)       0.91(20)    25.19     0.788     0.880
  80358.     1.66547    0.93(20)       0.93(20)    25.60     0.788     0.875
  80382.     1.66597    0.82(20)       0.82(20)    25.18     0.788     0.871
  80406.     1.66647    0.92(19)       0.92(19)    27.97     0.788     0.867
  80430.     1.66697    1.30(20)       1.30(20)    25.19     0.788     0.863
  80455.     1.66747    1.00(20)       1.00(20)    24.59     0.788     0.860
  80479.     1.66797    0.77(19)       0.77(19)    26.39     0.788     0.857
  80503.     1.66848    0.90(19)       0.90(19)    27.92     0.787     0.855
  80527.     1.66898    0.81(19)       0.81(19)    28.23     0.787     0.852
  80551.     1.66948    0.76(19)       0.76(19)    28.76     0.787     0.851
  80575.     1.66998    0.97(21)       0.97(21)    23.07     0.787     0.849
  80599.     1.67048    0.77(19)       0.77(19)    26.93     0.787     0.847
  80624.     1.67098    1.08(20)       1.08(20)    26.03     0.787     0.846
  80648.     1.67148    0.73(19)       0.73(19)    27.85     0.787     0.845
  80672.     1.67198    1.03(20)       1.03(20)    25.06     0.787     0.844
  80696.     1.67248    0.56(18)       0.56(18)    31.51     0.786     0.843
  80720.     1.67299    0.68(18)       0.68(18)    30.75     0.786     0.842
  80745.     1.67349    0.81(20)       0.81(20)    26.09     0.786     0.842
  80769.     1.67399    0.74(19)       0.74(19)    27.73     0.786     0.841
  80793.     1.67449    0.83(19)       0.83(19)    28.35     0.786     0.841
  80817.     1.67499    0.44(17)       0.44(17)    33.23     0.786     0.841
  80842.     1.67550    0.79(19)       0.79(19)    27.83     0.786     0.841
  80866.     1.67600    0.83(19)       0.83(19)    26.93     0.786     0.841
  80890.     1.67650    0.98(19)       0.98(19)    27.17     0.786     0.841
  80914.     1.67701    1.05(20)       1.05(20)    24.01     0.785     0.841
  80939.     1.67751    0.98(19)       0.98(19)    27.32     0.785     0.842
  80963.     1.67801    0.75(18)       0.75(18)    31.04     0.785     0.851
  80987.     1.67851    1.17(20)       1.17(20)    23.80     0.785     0.852
  81011.     1.67902    1.10(20)       1.10(20)    24.20     0.785     0.853
  81036.     1.67952    0.62(18)       0.62(18)    32.27     0.785     0.854
  81060.     1.68003    0.93(18)       0.93(18)    29.64     0.785     0.855
  81084.     1.68053    1.18(19)       1.18(19)    26.65     0.785     0.857
  81109.     1.68103    1.22(20)       1.22(20)    25.97     0.784     0.858
  81133.     1.68154    0.55(16)       0.55(16)    37.8      0.784     0.860
  81157.     1.68204    1.09(19)       1.09(19)    26.37     0.784     0.862
  81182.     1.68255    1.08(19)       1.08(19)    26.56     0.784     0.865
  81206.     1.68305    0.94(19)       0.94(19)    28.72     0.784     0.867
  81230.     1.68356    1.02(19)       1.02(19)    26.72     0.784     0.870
  81255.     1.68406    0.92(20)       0.92(20)    24.47     0.784     0.873
  81279.     1.68457    1.09(20)       1.09(20)    25.88     0.784     0.876
  81304.     1.68507    0.94(19)       0.94(19)    28.21     0.783     0.880
  81328.     1.68558    0.81(18)       0.81(18)    31.24     0.783     0.883
  81352.     1.68608    0.90(19)       0.90(19)    28.22     0.783     0.888
  81377.     1.68659    0.81(18)       0.81(18)    30.24     0.783     0.892
  81401.     1.68710    1.08(19)       1.08(19)    27.03     0.783     0.897
  81426.     1.68760    1.13(19)       1.13(19)    28.10     0.783     0.903
  81450.     1.68811    0.87(19)       0.87(19)    28.99     0.783     0.909
  81475.     1.68862    0.99(20)       0.99(20)    26.13     0.783     0.916
  81499.     1.68912    1.18(20)       1.18(20)    24.08     0.782     0.924
  81523.     1.68963    0.91(19)       0.91(19)    29.18     0.782     0.923
  81548.     1.69014    0.84(18)       0.84(18)    30.06     0.782     0.933
  81572.     1.69064    0.94(19)       0.94(19)    28.87     0.782     0.943
  81597.     1.69115    0.78(18)       0.78(18)    30.86     0.782     0.955
  81621.     1.69166    0.87(18)       0.87(18)    30.36     0.782     0.969
  81646.     1.69216    0.76(18)       0.76(18)    32.01     0.782     0.984
  81670.     1.69267    1.20(20)       1.20(20)    24.38     0.782     1.001
  81695.     1.69318    0.61(18)       0.61(18)    31.67     0.781     1.020
  81719.     1.69369    1.24(20)       1.24(20)    25.26     0.781     1.042
  81744.     1.69420    1.20(20)       1.20(20)    26.17     0.781     1.068
  81768.     1.69470    0.97(19)       0.97(19)    27.39     0.781     1.097
  81793.     1.69521    0.91(18)       0.91(18)    29.60     0.781     1.132
  81817.     1.69572    0.83(18)       0.83(18)    30.76     0.781     1.173
  81842.     1.69623    1.02(20)       1.02(20)    25.85     0.781     1.222
  81866.     1.69674    0.80(18)       0.80(18)    32.07     0.781     1.281
  81891.     1.69725    1.27(21)       1.27(21)    22.90     0.780     1.353
  81916.     1.69776    1.31(20)       1.31(20)    25.59     0.780     1.443
  81940.     1.69827    1.40(20)       1.40(20)    23.87     0.780     1.555
  81965.     1.69878    1.64(21)       1.64(21)    22.54     0.780     1.700
  81989.     1.69929    1.57(20)       1.57(20)    25.91     0.780     1.891
  82014.     1.69980    2.00(22)       2.00(22)    19.78     0.780     2.150
  82039.     1.70031    2.41(22)       2.41(22)    20.36     0.780     2.530
  82063.     1.70082    2.99(24)       2.99(24)    17.96     0.780     3.162
  82088.     1.70133    4.38(27)       4.38(27)    14.23     0.779     4.406
  82112.     1.70184    7.33(32)       7.33(32)     9.94     0.779     7.034
  82137.     1.70235   12.0(4)        12.0(4)       6.95     0.78     12.17
  82162.     1.70286   20.3(5)        20.3(5)       4.15     0.78     20.50
  82186.     1.70337   30.3(6)        30.3(6)       2.636    0.78     30.46
  82211.     1.70388   36.4(7)        36.4(7)       2.203    0.78     36.91
  82236.     1.70439   36.4(7)        36.4(7)       2.157    0.78     35.62
  82260.     1.70490   28.2(6)        28.2(6)       2.723    0.78     28.65
  82285.     1.70541   19.6(5)        19.6(5)       3.77     0.78     20.34
  82310.     1.70593   12.4(4)        12.4(4)       5.76     0.78     13.47
  82334.     1.70644    8.3(4)         8.3(4)       7.25     0.78      8.79
  82359.     1.70695    5.64(30)       5.64(30)    11.14     0.778     5.923
  82384.     1.70746    4.28(27)       4.28(27)    13.90     0.778     4.234
  82408.     1.70797    3.59(27)       3.59(27)    14.18     0.778     3.235
  82433.     1.70849    2.92(24)       2.92(24)    17.49     0.778     2.629
  82458.     1.70900    1.97(22)       1.97(22)    20.93     0.778     2.250
  82483.     1.70951    2.06(22)       2.06(22)    20.28     0.777     2.007
  82507.     1.71002    1.84(21)       1.84(21)    22.91     0.777     1.849
  82532.     1.71054    1.66(20)       1.66(20)    23.91     0.777     1.750
  82557.     1.71105    1.32(20)       1.32(20)    25.99     0.777     1.695
  82582.     1.71156    1.84(23)       1.84(23)    19.56     0.777     1.678
  82606.     1.71208    1.86(22)       1.86(22)    21.16     0.777     1.696
  82631.     1.71259    1.80(21)       1.80(21)    22.65     0.777     1.756
  82656.     1.71311    1.91(22)       1.91(22)    20.60     0.777     1.872
  82681.     1.71362    2.24(23)       2.24(23)    19.16     0.776     2.088
  82706.     1.71413    2.88(24)       2.88(24)    17.36     0.776     2.531
  82730.     1.71465    3.87(26)       3.87(26)    14.53     0.776     3.501
  82755.     1.71516    5.29(29)       5.29(29)    11.70     0.776     5.510
  82780.     1.71568    8.31(34)       8.31(34)     8.80     0.776     9.033
  82805.     1.71619   12.9(4)        12.9(4)       5.64     0.78     13.79
  82830.     1.71671   16.5(5)        16.5(5)       4.41     0.78     17.82
  82855.     1.71722   17.7(5)        17.7(5)       4.15     0.78     18.45
  82879.     1.71774   14.9(5)        14.9(5)       4.87     0.78     15.70
  82904.     1.71825   11.3(4)        11.3(4)       6.12     0.78     11.64
  82929.     1.71877    7.48(34)       7.48(34)     8.46     0.775     7.970
  82954.     1.71928    5.05(30)       5.05(30)    11.18     0.775     5.342
  82979.     1.71980    3.58(26)       3.58(26)    15.06     0.775     3.687
  83004.     1.72031    2.69(24)       2.69(24)    17.45     0.775     2.701
  83029.     1.72083    2.45(24)       2.45(24)    16.72     0.775     2.117
  83054.     1.72135    1.91(23)       1.91(23)    18.83     0.775     1.760
  83079.     1.72186    1.41(21)       1.41(21)    22.25     0.774     1.533
  83104.     1.72238    1.51(22)       1.51(22)    20.07     0.774     1.381
  83128.     1.72290    1.58(21)       1.58(21)    22.37     0.774     1.274
  83153.     1.72341    1.18(19)       1.18(19)    27.70     0.774     1.196
  83178.     1.72393    1.12(19)       1.12(19)    26.90     0.774     1.137
  83203.     1.72445    1.08(19)       1.08(19)    26.87     0.774     1.091
  83228.     1.72497    1.03(19)       1.03(19)    28.35     0.774     1.054
  83253.     1.72548    1.03(20)       1.03(20)    24.64     0.774     1.024
  83278.     1.72600    1.03(20)       1.03(20)    25.41     0.773     0.999
  83303.     1.72652    0.95(19)       0.95(19)    28.50     0.773     0.977
  83328.     1.72704    0.91(20)       0.91(20)    25.16     0.773     0.959
  83353.     1.72755    0.94(19)       0.94(19)    27.63     0.773     0.944
  83378.     1.72807    0.89(20)       0.89(20)    25.94     0.773     0.930
  83403.     1.72859    0.79(19)       0.79(19)    26.79     0.773     0.918
  83428.     1.72911    0.94(20)       0.94(20)    25.83     0.773     0.907
  83453.     1.72963    0.76(19)       0.76(19)    27.76     0.773     0.898
  83478.     1.73015    0.72(19)       0.72(19)    27.19     0.772     0.889
  83503.     1.73067    0.87(20)       0.87(20)    26.10     0.772     0.882
  83528.     1.73119    1.07(21)       1.07(21)    23.11     0.772     0.875
  83553.     1.73170    0.84(19)       0.84(19)    28.53     0.772     0.869
  83579.     1.73222    0.87(19)       0.87(19)    28.77     0.772     0.863
  83604.     1.73274    0.99(19)       0.99(19)    26.42     0.772     0.858
  83629.     1.73326    0.99(20)       0.99(20)    24.26     0.772     0.853
  83654.     1.73378    1.13(20)       1.13(20)    25.50     0.771     0.849
  83679.     1.73430    1.02(20)       1.02(20)    25.97     0.771     0.845
  83704.     1.73482    0.69(19)       0.69(19)    28.09     0.771     0.841
  83729.     1.73535    0.89(20)       0.89(20)    25.36     0.771     0.838
  83754.     1.73587    0.71(19)       0.71(19)    27.54     0.771     0.835
  83779.     1.73639    0.70(19)       0.70(19)    28.28     0.771     0.832
  83804.     1.73691    0.75(19)       0.75(19)    27.51     0.771     0.829
  83830.     1.73743    0.69(19)       0.69(19)    27.77     0.771     0.826
  83855.     1.73795    0.70(19)       0.70(19)    26.89     0.770     0.824
  83880.     1.73847    0.79(20)       0.79(20)    24.28     0.770     0.822
  83905.     1.73899    0.94(20)       0.94(20)    24.61     0.770     0.819
  83930.     1.73951    0.77(21)       0.77(21)    23.50     0.770     0.817
  83955.     1.74004    1.16(21)       1.16(21)    22.77     0.770     0.815
  83981.     1.74056    1.15(21)       1.15(21)    23.26     0.770     0.814
  84006.     1.74108    0.88(19)       0.88(19)    26.57     0.770     0.812
  84031.     1.74160    0.65(19)       0.65(19)    27.73     0.770     0.810
  84056.     1.74213    0.23(18)       0.23(18)    32.11     0.769     0.790
  84081.     1.74265    0.75(19)       0.75(19)    28.68     0.769     0.789
  84107.     1.74317    0.87(21)       0.87(21)    23.08     0.769     0.788
  84132.     1.74369    0.71(19)       0.71(19)    28.69     0.769     0.788
  84157.     1.74422    0.91(19)       0.91(19)    26.80     0.769     0.787
  84182.     1.74474    1.01(21)       1.01(21)    21.96     0.769     0.786
  84208.     1.74526    0.87(20)       0.87(20)    24.35     0.769     0.785
  84233.     1.74579    0.72(19)       0.72(19)    26.78     0.769     0.784
  84258.     1.74631    0.75(20)       0.75(20)    25.54     0.768     0.784
  84283.     1.74684    0.90(22)       0.90(22)    21.14     0.768     0.783
  84309.     1.74736    0.68(19)       0.68(19)    29.03     0.768     0.782
  84334.     1.74788    0.41(18)       0.41(18)    31.21     0.768     0.782
  84359.     1.74841    1.06(22)       1.06(22)    20.66     0.768     0.781
  84385.     1.74893    1.09(22)       1.09(22)    21.23     0.768     0.781
  84410.     1.74946    0.60(18)       0.60(18)    30.82     0.768     0.780
  84435.     1.74998    0.90(20)       0.90(20)    25.65     0.767     0.780
  84461.     1.75051    1.07(20)       1.07(20)    25.07     0.767     0.779
  84486.     1.75103    0.91(21)       0.91(21)    23.23     0.767     0.779
  84511.     1.75156    0.66(19)       0.66(19)    28.48     0.767     0.778
  84537.     1.75208    0.89(20)       0.89(20)    24.16     0.767     0.778
  84562.     1.75261    0.83(21)       0.83(21)    23.48     0.767     0.777
  84587.     1.75313    1.11(21)       1.11(21)    23.06     0.767     0.777
  84613.     1.75366    0.61(18)       0.61(18)    29.47     0.767     0.776
  84638.     1.75419    1.35(23)       1.35(23)    19.55     0.766     0.776
  84663.     1.75471    1.41(22)       1.41(22)    20.16     0.766     0.776
  84689.     1.75524    1.06(21)       1.06(21)    23.39     0.766     0.775
  84714.     1.75577    0.90(21)       0.90(21)    23.11     0.766     0.775
  84740.     1.75629    0.91(21)       0.91(21)    23.14     0.766     0.774
  84765.     1.75682    0.96(21)       0.96(21)    22.54     0.766     0.774
  84791.     1.75735    0.75(20)       0.75(20)    26.24     0.766     0.766
  84816.     1.75787    0.53(19)       0.53(19)    28.39     0.765     0.765
  84841.     1.75840    0.71(20)       0.71(20)    25.22     0.765     0.765
  84867.     1.75893    0.73(19)       0.73(19)    27.11     0.765     0.765
  84892.     1.75946    0.55(19)       0.55(19)    27.50     0.765     0.765
  84918.     1.75998    0.56(18)       0.56(18)    30.22     0.765     0.765
  84943.     1.76051    0.90(20)       0.90(20)    24.97     0.765     0.765
  84969.     1.76104    0.83(21)       0.83(21)    22.25     0.765     0.765
  84994.     1.76157    0.83(20)       0.83(20)    24.24     0.765     0.765
  85020.     1.76210    0.92(21)       0.92(21)    23.44     0.764     0.764
  85045.     1.76263    0.94(21)       0.94(21)    21.84     0.764     0.764
  85071.     1.76315    0.59(20)       0.59(20)    25.00     0.764     0.764
  85096.     1.76368    0.79(21)       0.79(21)    22.42     0.764     0.764
  85122.     1.76421    0.81(21)       0.81(21)    22.79     0.764     0.764
  85147.     1.76474    0.99(21)       0.99(21)    23.20     0.764     0.764
  85173.     1.76527    1.02(21)       1.02(21)    23.04     0.764     0.764
  85198.     1.76580    0.66(19)       0.66(19)    28.82     0.763     0.763
  85224.     1.76633    1.06(22)       1.06(22)    19.87     0.763     0.763
  85250.     1.76686    0.97(22)       0.97(22)    21.33     0.763     0.763
  85275.     1.76739    0.80(20)       0.80(20)    24.59     0.763     0.763
  85301.     1.76792    0.57(20)       0.57(20)    24.51     0.763     0.763
  85326.     1.76845    0.77(20)       0.77(20)    23.84     0.763     0.763
  85352.     1.76898    1.27(23)       1.27(23)    19.29     0.763     0.763
  85378.     1.76951    0.45(19)       0.45(19)    26.70     0.763     0.763
  85403.     1.77004    0.49(18)       0.49(18)    30.27     0.762     0.762
  85429.     1.77057    0.84(19)       0.84(19)    26.95     0.762     0.762
  85454.     1.77111    0.89(20)       0.89(20)    25.54     0.762     0.762
  85480.     1.77164    0.67(19)       0.67(19)    26.88     0.762     0.762
  85506.     1.77217    1.09(23)       1.09(23)    19.62     0.762     0.762
  85531.     1.77270    0.81(21)       0.81(21)    23.18     0.762     0.762
  85557.     1.77323    0.63(20)       0.63(20)    24.99     0.762     0.762
  85583.     1.77376    1.02(21)       1.02(21)    23.38     0.761     0.761
  85608.     1.77430    1.12(21)       1.12(21)    23.10     0.761     0.761
  85634.     1.77483    0.70(21)       0.70(21)    23.12     0.761     0.761
  85660.     1.77536    0.92(22)       0.92(22)    21.28     0.761     0.761
  85685.     1.77589    0.66(19)       0.66(19)    28.22     0.761     0.761
  85711.     1.77643    0.68(20)       0.68(20)    26.26     0.761     0.761
  85737.     1.77696    0.96(21)       0.96(21)    22.73     0.761     0.761
  85763.     1.77749    0.76(20)       0.76(20)    24.52     0.760     0.760
  85788.     1.77803    0.51(18)       0.51(18)    29.75     0.760     0.760
  85814.     1.77856    0.86(22)       0.86(22)    21.50     0.760     0.760
  85840.     1.77909    0.96(21)       0.96(21)    22.55     0.760     0.760
  85866.     1.77963    1.09(22)       1.09(22)    20.44     0.760     0.760
  85891.     1.78016    1.11(22)       1.11(22)    20.43     0.760     0.760
  85917.     1.78069    0.77(21)       0.77(21)    21.84     0.760     0.760
  85943.     1.78123    0.50(20)       0.50(20)    26.20     0.759     0.759
  85969.     1.78176    0.65(20)       0.65(20)    24.82     0.759     0.759
  85994.     1.78230    0.71(21)       0.71(21)    23.59     0.759     0.759
  86020.     1.78283    0.92(21)       0.92(21)    21.65     0.759     0.759
  86046.     1.78337    0.76(21)       0.76(21)    23.68     0.759     0.759
  86072.     1.78390    0.74(20)       0.74(20)    26.03     0.759     0.759
  86098.     1.78444    0.66(21)       0.66(21)    23.43     0.759     0.759
  86123.     1.78497    0.97(21)       0.97(21)    23.57     0.759     0.759
  86149.     1.78551    0.80(22)       0.80(22)    21.46     0.758     0.758
  86175.     1.78604    0.76(20)       0.76(20)    24.99     0.758     0.758
  86201.     1.78658    0.44(19)       0.44(19)    28.80     0.758     0.758
  86227.     1.78712    1.11(23)       1.11(23)    19.64     0.758     0.758
  86253.     1.78765    1.08(24)       1.08(24)    17.63     0.758     0.758
  86279.     1.78819    0.94(20)       0.94(20)    24.26     0.758     0.758
  86304.     1.78873    0.52(20)       0.52(20)    24.98     0.758     0.758
  86330.     1.78926    0.66(20)       0.66(20)    26.15     0.757     0.757
  86356.     1.78980    0.99(22)       0.99(22)    19.92     0.757     0.757
  86382.     1.79034    0.85(20)       0.85(20)    24.30     0.757     0.757
  86408.     1.79087    0.71(20)       0.71(20)    24.72     0.757     0.757
  86434.     1.79141    1.06(21)       1.06(21)    21.69     0.757     0.757
  86460.     1.79195    0.70(20)       0.70(20)    24.86     0.757     0.757
  86486.     1.79248    0.71(21)       0.71(21)    23.69     0.757     0.757
  86512.     1.79302    0.49(19)       0.49(19)    28.75     0.756     0.756
  86538.     1.79356    0.88(21)       0.88(21)    21.68     0.756     0.756
  86564.     1.79410    0.93(21)       0.93(21)    22.52     0.756     0.756
  86590.     1.79464    0.65(20)       0.65(20)    24.97     0.756     0.756
  86616.     1.79518    0.75(20)       0.75(20)    23.98     0.756     0.756
  86642.     1.79571    0.99(24)       0.99(24)    18.09     0.756     0.756
  86668.     1.79625    0.64(20)       0.64(20)    25.65     0.756     0.756
  86694.     1.79679    0.56(21)       0.56(21)    21.97     0.755     0.755
  86720.     1.79733    1.08(22)       1.08(22)    20.85     0.755     0.755
  86746.     1.79787    0.63(20)       0.63(20)    24.64     0.755     0.755
  86772.     1.79841    0.50(20)       0.50(20)    24.79     0.755     0.755
  86798.     1.79895    0.79(21)       0.79(21)    22.08     0.755     0.755
  86824.     1.79949    0.77(21)       0.77(21)    23.49     0.755     0.755
  86850.     1.80003    0.86(21)       0.86(21)    21.80     0.755     0.755
  86876.     1.80057    0.84(21)       0.84(21)    22.40     0.754     0.754
  86902.     1.80111    1.02(24)       1.02(24)    17.73     0.754     0.754
  86928.     1.80165    0.95(22)       0.95(22)    20.10     0.754     0.754
  86954.     1.80219    0.58(20)       0.58(20)    25.59     0.754     0.754
  86980.     1.80273    0.91(22)       0.91(22)    21.26     0.754     0.754
  87006.     1.80327    0.96(22)       0.96(22)    21.22     0.754     0.754
  87032.     1.80381    0.78(21)       0.78(21)    21.99     0.754     0.754
  87059.     1.80435    0.66(20)       0.66(20)    25.28     0.753     0.753
  87085.     1.80489    0.85(22)       0.85(22)    21.53     0.753     0.753
  87111.     1.80544    0.69(22)       0.69(22)    21.34     0.753     0.753
  87137.     1.80598    0.86(22)       0.86(22)    20.32     0.753     0.753
  87163.     1.80652    1.00(21)       1.00(21)    21.78     0.753     0.753
  87189.     1.80706    0.60(21)       0.60(21)    22.81     0.753     0.753
  87215.     1.80760    0.57(21)       0.57(21)    23.71     0.753     0.753
  87241.     1.80815    0.91(22)       0.91(22)    21.19     0.752     0.752
  87268.     1.80869    0.63(20)       0.63(20)    23.96     0.752     0.752
  87294.     1.80923    0.57(19)       0.57(19)    26.90     0.752     0.752
  87320.     1.80977    0.53(19)       0.53(19)    27.17     0.752     0.752
  87346.     1.81032    0.70(20)       0.70(20)    24.58     0.752     0.752
  87372.     1.81086    0.94(22)       0.94(22)    21.40     0.752     0.752
  87399.     1.81140    0.97(23)       0.97(23)    19.53     0.751     0.751
  87425.     1.81195    0.96(23)       0.96(23)    18.92     0.751     0.751
  87451.     1.81249    1.16(23)       1.16(23)    19.40     0.751     0.751
  87477.     1.81303    0.68(21)       0.68(21)    21.81     0.751     0.751
  87504.     1.81358    0.54(20)       0.54(20)    24.88     0.751     0.751
  87530.     1.81412    0.53(20)       0.53(20)    24.52     0.751     0.751
  87556.     1.81467    0.38(20)       0.38(20)    25.22     0.751     0.751
  87582.     1.81521    0.83(21)       0.83(21)    21.87     0.750     0.752
  87609.     1.81576    0.71(24)       0.71(24)    17.37     0.750     0.752
  87635.     1.81630    0.74(21)       0.74(21)    22.74     0.750     0.752
  87661.     1.81685    0.34(20)       0.34(20)    25.31     0.750     0.752
  87687.     1.81739    0.42(20)       0.42(20)    24.75     0.750     0.752
  87714.     1.81794    0.68(22)       0.68(22)    21.09     0.750     0.752
  87740.     1.81848    0.83(21)       0.83(21)    22.21     0.750     0.751
  87766.     1.81903    0.62(21)       0.62(21)    21.74     0.749     0.751
  87793.     1.81957    0.98(23)       0.98(23)    19.56     0.749     0.751
  87819.     1.82012    0.62(22)       0.62(22)    20.96     0.749     0.751
  87845.     1.82066    0.81(22)       0.81(22)    20.91     0.749     0.751
  87872.     1.82121    1.15(23)       1.15(23)    18.47     0.749     0.751
  87898.     1.82176    1.05(23)       1.05(23)    19.03     0.749     0.751
  87925.     1.82230    0.67(20)       0.67(20)    24.24     0.748     0.751
  87951.     1.82285    0.99(23)       0.99(23)    18.64     0.748     0.751
  87977.     1.82340    0.64(22)       0.64(22)    20.91     0.748     0.751
  88004.     1.82394    0.56(20)       0.56(20)    24.53     0.748     0.751
  88030.     1.82449    0.39(20)       0.39(20)    25.31     0.748     0.751
  88056.     1.82504    0.96(24)       0.96(24)    17.90     0.748     0.750
  88083.     1.82559    0.72(21)       0.72(21)    22.96     0.748     0.750
  88109.     1.82613    1.03(23)       1.03(23)    18.89     0.747     0.750
  88136.     1.82668    0.95(23)       0.95(23)    19.73     0.747     0.750
  88162.     1.82723    1.41(25)       1.41(25)    16.54     0.747     0.750
  88189.     1.82778    0.71(20)       0.71(20)    23.89     0.747     0.750
  88215.     1.82833    0.55(20)       0.55(20)    23.87     0.747     0.750
  88242.     1.82887    1.08(25)       1.08(25)    16.31     0.747     0.750
  88268.     1.82942    0.83(22)       0.83(22)    20.63     0.746     0.750
  88295.     1.82997    0.84(21)       0.84(21)    21.71     0.746     0.750
  88321.     1.83052    1.13(23)       1.13(23)    19.23     0.746     0.750
  88348.     1.83107    0.86(22)       0.86(22)    20.50     0.746     0.750
  88374.     1.83162    1.21(23)       1.21(23)    18.12     0.746     0.750
  88401.     1.83217    0.78(23)       0.78(23)    19.21     0.746     0.750
  88427.     1.83272    1.06(22)       1.06(22)    21.42     0.746     0.750
  88454.     1.83327    0.97(22)       0.97(22)    20.36     0.745     0.750
  88480.     1.83382    0.75(21)       0.75(21)    22.15     0.745     0.750
  88507.     1.83437    1.01(23)       1.01(23)    19.69     0.745     0.750
  88533.     1.83492    0.59(22)       0.59(22)    20.29     0.745     0.750
  88560.     1.83547    0.53(20)       0.53(20)    24.12     0.745     0.751
  88586.     1.83602    0.61(22)       0.61(22)    21.04     0.745     0.751
  88613.     1.83657    0.88(24)       0.88(24)    17.56     0.744     0.751
  88639.     1.83712    0.73(22)       0.73(22)    20.13     0.744     0.751
  88666.     1.83767    0.81(22)       0.81(22)    20.47     0.744     0.751
  88693.     1.83822    0.55(21)       0.55(21)    21.74     0.744     0.751
  88719.     1.83878    1.10(24)       1.10(24)    17.29     0.744     0.752
  88746.     1.83933    0.41(21)       0.41(21)    22.21     0.744     0.752
  88773.     1.83988    0.82(22)       0.82(22)    20.56     0.744     0.752
  88799.     1.84043    0.46(20)       0.46(20)    25.72     0.743     0.753
  88826.     1.84098    0.74(22)       0.74(22)    21.20     0.743     0.753
  88852.     1.84154    0.74(23)       0.74(23)    18.46     0.743     0.754
  88879.     1.84209    0.67(22)       0.67(22)    20.32     0.743     0.754
  88906.     1.84264    0.70(22)       0.70(22)    20.33     0.743     0.755
  88932.     1.84319    0.59(22)       0.59(22)    21.60     0.743     0.755
  88959.     1.84375    0.64(21)       0.64(21)    22.50     0.742     0.756
  88986.     1.84430    0.86(22)       0.86(22)    21.38     0.742     0.757
  89013.     1.84485    0.78(23)       0.78(23)    19.21     0.742     0.758
  89039.     1.84541    1.09(23)       1.09(23)    18.54     0.742     0.760
  89066.     1.84596    0.72(21)       0.72(21)    21.67     0.742     0.761
  89093.     1.84651    1.04(25)       1.04(25)    15.80     0.742     0.763
  89119.     1.84707    0.81(22)       0.81(22)    21.10     0.741     0.764
  89146.     1.84762    0.96(23)       0.96(23)    18.75     0.741     0.767
  89173.     1.84818    1.05(23)       1.05(23)    18.19     0.741     0.769
  89200.     1.84873    0.65(22)       0.65(22)    21.33     0.741     0.772
  89226.     1.84929    0.84(24)       0.84(24)    17.80     0.741     0.776
  89253.     1.84984    0.94(24)       0.94(24)    17.25     0.741     0.780
  89280.     1.85040    0.55(22)       0.55(22)    20.18     0.740     0.786
  89307.     1.85095    0.93(23)       0.93(23)    18.25     0.740     0.792
  89333.     1.85151    1.08(25)       1.08(25)    16.61     0.740     0.800
  89360.     1.85206    0.81(23)       0.81(23)    19.63     0.740     0.810
  89387.     1.85262    0.46(21)       0.46(21)    22.47     0.740     0.824
  89414.     1.85317    0.82(24)       0.82(24)    17.48     0.740     0.841
  89441.     1.85373    0.79(23)       0.79(23)    19.65     0.740     0.865
  89468.     1.85429    0.77(24)       0.77(24)    17.10     0.739     0.898
  89494.     1.85484    0.90(23)       0.90(23)    18.73     0.739     0.952
  89521.     1.85540    0.99(22)       0.99(22)    19.85     0.739     1.052
  89548.     1.85595    1.48(26)       1.48(26)    14.78     0.739     1.266
  89575.     1.85651    1.61(25)       1.61(25)    16.46     0.739     1.704
  89602.     1.85707    2.10(27)       2.10(27)    13.25     0.739     2.469
  89629.     1.85763    3.41(31)       3.41(31)    10.67     0.738     3.487
  89656.     1.85818    3.92(32)       3.92(32)     9.70     0.738     4.301
  89683.     1.85874    3.73(32)       3.73(32)     9.93     0.738     4.344
  89709.     1.85930    3.61(33)       3.61(33)     9.21     0.738     3.692
  89736.     1.85986    3.25(32)       3.25(32)     9.83     0.738     2.819
  89763.     1.86041    2.20(29)       2.20(29)    12.31     0.738     2.072
  89790.     1.86097    1.63(27)       1.63(27)    13.78     0.737     1.560
  89817.     1.86153    0.90(23)       0.90(23)    18.92     0.737     1.250
  89844.     1.86209    1.10(25)       1.10(25)    15.99     0.737     1.071
  89871.     1.86265    0.73(23)       0.73(23)    19.14     0.737     0.967
  89898.     1.86321    1.14(24)       1.14(24)    17.54     0.737     0.904
  89925.     1.86377    1.41(25)       1.41(25)    15.67     0.737     0.864
  89952.     1.86432    0.87(24)       0.87(24)    17.82     0.736     0.837
  89979.     1.86488    1.35(25)       1.35(25)    16.18     0.736     0.818
  90006.     1.86544    0.64(21)       0.64(21)    22.10     0.736     0.804
  90033.     1.86600    0.90(23)       0.90(23)    18.36     0.736     0.794
  90060.     1.86656    1.02(24)       1.02(24)    16.83     0.736     0.786
  90087.     1.86712    1.12(25)       1.12(25)    15.91     0.736     0.779
  90114.     1.86768    0.97(23)       0.97(23)    19.30     0.735     0.773
  90141.     1.86824    0.82(23)       0.82(23)    18.95     0.735     0.769
  90168.     1.86880    0.83(23)       0.83(23)    18.18     0.735     0.765
  90195.     1.86936    0.55(22)       0.55(22)    20.75     0.735     0.762
  90222.     1.86993    0.97(24)       0.97(24)    17.48     0.735     0.759
  90249.     1.87049    1.05(26)       1.05(26)    14.43     0.735     0.757
  90276.     1.87105    0.68(23)       0.68(23)    19.65     0.734     0.754
  90303.     1.87161    0.15(20)       0.15(20)    24.31     0.734     0.753
  90330.     1.87217    0.60(23)       0.60(23)    19.32     0.734     0.751
  90358.     1.87273    0.67(24)       0.67(24)    17.83     0.734     0.749
  90385.     1.87329    0.62(23)       0.62(23)    18.74     0.734     0.748
  90412.     1.87386    0.61(22)       0.61(22)    20.52     0.733     0.747
  90439.     1.87442    0.85(24)       0.85(24)    17.88     0.733     0.746
  90466.     1.87498    0.71(22)       0.71(22)    19.96     0.733     0.745
  90493.     1.87554    0.56(21)       0.56(21)    22.05     0.733     0.744
  90520.     1.87611    0.78(23)       0.78(23)    18.74     0.733     0.743
  90547.     1.87667    0.61(23)       0.61(23)    19.12     0.733     0.742
  90575.     1.87723    0.23(22)       0.23(22)    21.16     0.732     0.741
  90602.     1.87779    0.49(22)       0.49(22)    20.62     0.732     0.741
  90629.     1.87836    0.71(22)       0.71(22)    20.96     0.732     0.740
  90656.     1.87892    1.03(23)       1.03(23)    18.21     0.732     0.739
  90683.     1.87949    0.67(22)       0.67(22)    20.65     0.732     0.739
  90711.     1.88005    0.69(23)       0.69(23)    18.77     0.732     0.738
  90738.     1.88061    0.51(23)       0.51(23)    19.19     0.731     0.738
  90765.     1.88118    1.16(27)       1.16(27)    14.20     0.731     0.737
  90792.     1.88174    0.58(23)       0.58(23)    19.12     0.731     0.737
  90820.     1.88231    0.59(22)       0.59(22)    20.16     0.731     0.736
  90847.     1.88287    0.72(22)       0.72(22)    20.76     0.731     0.736
  90874.     1.88344    1.07(24)       1.07(24)    16.92     0.731     0.736
  90901.     1.88400    0.73(25)       0.73(25)    16.12     0.730     0.735
  90929.     1.88457    0.59(23)       0.59(23)    18.84     0.730     0.747
  90956.     1.88513    1.02(25)       1.02(25)    15.38     0.730     0.747
  90983.     1.88570    0.73(24)       0.73(24)    16.79     0.730     0.747
  91010.     1.88626    0.99(23)       0.99(23)    18.79     0.730     0.747
  91038.     1.88683    0.82(24)       0.82(24)    16.70     0.729     0.747
  91065.     1.88739    0.51(21)       0.51(21)    22.08     0.729     0.747
  91092.     1.88796    0.83(24)       0.83(24)    17.26     0.729     0.747
  91120.     1.88853    0.96(25)       0.96(25)    15.53     0.729     0.747
  91147.     1.88909    0.80(25)       0.80(25)    16.29     0.729     0.747
  91174.     1.88966    0.27(21)       0.27(21)    22.12     0.729     0.747
  91202.     1.89023    0.78(24)       0.78(24)    17.95     0.728     0.747
  91229.     1.89079    0.78(24)       0.78(24)    17.21     0.728     0.747
  91256.     1.89136    0.48(22)       0.48(22)    20.80     0.728     0.748
  91284.     1.89193    0.62(23)       0.62(23)    18.55     0.728     0.748
  91311.     1.89250    0.85(24)       0.85(24)    17.02     0.728     0.748
  91339.     1.89306    1.00(24)       1.00(24)    17.24     0.728     0.748
  91366.     1.89363    0.87(25)       0.87(25)    16.56     0.727     0.749
  91393.     1.89420    0.96(25)       0.96(25)    15.46     0.727     0.749
  91421.     1.89477    0.80(24)       0.80(24)    17.37     0.727     0.750
  91448.     1.89534    0.67(22)       0.67(22)    21.16     0.727     0.750
  91476.     1.89591    0.80(24)       0.80(24)    18.01     0.727     0.750
  91503.     1.89647    0.77(24)       0.77(24)    17.68     0.726     0.751
  91531.     1.89704    0.46(23)       0.46(23)    19.67     0.726     0.752
  91558.     1.89761    0.77(24)       0.77(24)    17.21     0.726     0.752
  91585.     1.89818    0.94(24)       0.94(24)    17.07     0.726     0.753
  91613.     1.89875    0.86(23)       0.86(23)    18.35     0.726     0.754
  91640.     1.89932    0.70(22)       0.70(22)    20.61     0.726     0.754
  91668.     1.89989    0.72(22)       0.72(22)    19.92     0.725     0.755
  91695.     1.90046    0.54(22)       0.54(22)    20.26     0.725     0.754
  91723.     1.90103    0.50(22)       0.50(22)    20.50     0.725     0.756
  91750.     1.90160    0.76(26)       0.76(26)    15.16     0.725     0.757
  91778.     1.90217    0.70(24)       0.70(24)    18.03     0.725     0.758
  91806.     1.90274    1.14(25)       1.14(25)    15.74     0.724     0.759
  91833.     1.90331    0.91(24)       0.91(24)    16.71     0.724     0.767
  91861.     1.90388    1.03(27)       1.03(27)    13.86     0.724     0.769
  91888.     1.90446    1.16(25)       1.16(25)    16.28     0.724     0.771
  91916.     1.90503    1.07(27)       1.07(27)    14.23     0.724     0.773
  91943.     1.90560    0.69(23)       0.69(23)    18.31     0.723     0.775
  91971.     1.90617    0.76(23)       0.76(23)    19.06     0.723     0.777
  91998.     1.90674    0.73(25)       0.73(25)    15.41     0.723     0.780
  92026.     1.90731    1.15(28)       1.15(28)    13.08     0.723     0.783
  92054.     1.90789    0.52(23)       0.52(23)    18.63     0.723     0.786
  92081.     1.90846    0.51(22)       0.51(22)    20.78     0.723     0.789
  92109.     1.90903    0.40(21)       0.40(21)    21.89     0.722     0.792
  92137.     1.90960    0.67(23)       0.67(23)    18.75     0.722     0.796
  92164.     1.91018    0.52(22)       0.52(22)    20.86     0.722     0.801
  92192.     1.91075    0.74(24)       0.74(24)    17.23     0.722     0.805
  92220.     1.91132    1.11(27)       1.11(27)    14.14     0.722     0.811
  92247.     1.91190    1.22(26)       1.22(26)    14.66     0.721     0.816
  92275.     1.91247    0.65(24)       0.65(24)    17.30     0.721     0.823
  92303.     1.91304    0.63(24)       0.63(24)    17.75     0.721     0.830
  92330.     1.91362    0.34(23)       0.34(23)    19.69     0.721     0.838
  92358.     1.91419    0.46(22)       0.46(22)    19.89     0.721     0.847
  92386.     1.91477    0.58(24)       0.58(24)    17.66     0.720     0.857
  92413.     1.91534    0.72(24)       0.72(24)    18.02     0.720     0.869
  92441.     1.91592    1.02(25)       1.02(25)    15.50     0.720     0.882
  92469.     1.91649    1.33(29)       1.33(29)    11.52     0.720     0.898
  92497.     1.91707    0.61(25)       0.61(25)    15.86     0.720     0.915
  92524.     1.91764    0.76(25)       0.76(25)    15.61     0.720     0.936
  92552.     1.91822    0.61(26)       0.61(26)    14.75     0.719     0.961
  92580.     1.91879    1.23(27)       1.23(27)    13.65     0.719     0.989
  92608.     1.91937    0.68(23)       0.68(23)    18.23     0.719     1.024
  92635.     1.91994    1.05(25)       1.05(25)    15.66     0.719     1.066
  92663.     1.92052    1.30(27)       1.30(27)    14.09     0.719     1.118
  92691.     1.92110    1.54(29)       1.54(29)    11.69     0.718     1.182
  92719.     1.92167    1.15(25)       1.15(25)    15.49     0.718     1.264
  92747.     1.92225    1.03(26)       1.03(26)    14.48     0.718     1.370
  92774.     1.92282    0.88(25)       0.88(25)    16.57     0.718     1.512
  92802.     1.92340    1.73(27)       1.73(27)    13.83     0.718     1.707
  92830.     1.92398    1.63(27)       1.63(27)    13.40     0.717     1.998
  92858.     1.92456    2.48(29)       2.48(29)    11.72     0.717     2.500
  92886.     1.92513    3.54(34)       3.54(34)     8.51     0.717     3.520
  92914.     1.92571    6.0(4)         6.0(4)       6.31     0.72      5.70
  92942.     1.92629   10.1(5)        10.1(5)       4.39     0.72      9.87
  92969.     1.92687   15.6(6)        15.6(6)       2.974    0.72     16.31
  92997.     1.92744   22.4(7)        22.4(7)       2.084    0.72     23.17
  93025.     1.92802   25.0(7)        25.0(7)       1.819    0.72     26.12
  93053.     1.92860   22.5(7)        22.5(7)       1.914    0.72     23.32
  93081.     1.92918   16.8(6)        16.8(6)       2.555    0.72     17.50
  93109.     1.92976   11.4(5)        11.4(5)       3.80     0.72     11.77
  93137.     1.93034    7.6(4)         7.6(4)       5.10     0.72      7.55
  93165.     1.93092    4.4(4)         4.4(4)       7.67     0.72      4.93
  93193.     1.93150    3.26(32)       3.26(32)     9.57     0.715     3.413
  93221.     1.93208    2.28(29)       2.28(29)    11.95     0.715     2.550
  93249.     1.93265    1.90(28)       1.90(28)    12.51     0.714     2.044
  93277.     1.93323    1.84(30)       1.84(30)    11.41     0.714     1.732
  93305.     1.93381    1.40(28)       1.40(28)    12.55     0.714     1.530
  93333.     1.93439    1.79(27)       1.79(27)    13.69     0.714     1.393
  93361.     1.93498    1.62(28)       1.62(28)    12.39     0.714     1.296
  93389.     1.93556    1.18(28)       1.18(28)    12.81     0.713     1.226
  93417.     1.93614    0.80(25)       0.80(25)    15.63     0.713     1.175
  93445.     1.93672    0.97(25)       0.97(25)    15.90     0.713     1.139
  93473.     1.93730    0.82(25)       0.82(25)    16.12     0.713     1.114
  93501.     1.93788    0.74(24)       0.74(24)    16.70     0.713     1.099
  93529.     1.93846    1.10(26)       1.10(26)    14.45     0.712     1.092
  93557.     1.93904    1.17(27)       1.17(27)    13.48     0.712     1.094
  93585.     1.93962    1.70(29)       1.70(29)    11.79     0.712     1.106
  93613.     1.94021    1.46(28)       1.46(28)    12.37     0.712     1.129
  93641.     1.94079    0.93(26)       0.93(26)    15.18     0.712     1.165
  93669.     1.94137    1.17(27)       1.17(27)    13.93     0.711     1.218
  93697.     1.94195    1.17(26)       1.17(26)    14.62     0.711     1.295
  93725.     1.94254    1.19(26)       1.19(26)    14.69     0.711     1.412
  93754.     1.94312    1.54(28)       1.54(28)    13.14     0.711     1.604
  93782.     1.94370    1.83(28)       1.83(28)    12.93     0.711     1.974
  93810.     1.94428    3.5(4)         3.5(4)       7.78     0.71      2.77
  93838.     1.94487    4.9(4)         4.9(4)       6.35     0.71      4.42
  93866.     1.94545    7.2(4)         7.2(4)       5.62     0.71      7.31
  93894.     1.94603   10.3(5)        10.3(5)       4.28     0.71     11.13
  93922.     1.94662   13.6(6)        13.6(6)       3.078    0.71     14.07
  93951.     1.94720   13.8(6)        13.8(6)       2.967    0.71     14.01
  93979.     1.94779   11.2(5)        11.2(5)       3.376    0.71     11.41
  94007.     1.94837    8.8(5)         8.8(5)       3.89     0.71      8.12
  94035.     1.94896    4.6(4)         4.6(4)       7.42     0.71      5.40
  94063.     1.94954    3.9(4)         3.9(4)       8.07     0.71      3.59
  94092.     1.95013    2.81(34)       2.81(34)     8.78     0.708     2.513
  94120.     1.95071    2.16(31)       2.16(31)    10.41     0.708     1.902
  94148.     1.95130    1.35(27)       1.35(27)    13.68     0.708     1.548
  94176.     1.95188    1.45(29)       1.45(29)    11.81     0.708     1.334
  94205.     1.95247    0.80(26)       0.80(26)    15.31     0.708     1.197
  94233.     1.95305    1.06(26)       1.06(26)    14.24     0.707     1.103
  94261.     1.95364    1.31(29)       1.31(29)    11.83     0.707     1.037
  94289.     1.95422    0.54(25)       0.54(25)    16.28     0.707     0.987
  94318.     1.95481    0.93(27)       0.93(27)    13.78     0.707     0.949
  94346.     1.95540    0.97(27)       0.97(27)    13.74     0.707     0.919
  94374.     1.95598    0.67(25)       0.67(25)    15.67     0.706     0.894
  94403.     1.95657    0.52(24)       0.52(24)    17.50     0.706     0.874
  94431.     1.95716    0.67(25)       0.67(25)    16.59     0.706     0.857
  94459.     1.95774    0.78(29)       0.78(29)    11.64     0.706     0.843
  94488.     1.95833    0.60(26)       0.60(26)    14.89     0.705     0.831
  94516.     1.95892    0.52(23)       0.52(23)    18.14     0.705     0.821
  94544.     1.95951    0.55(24)       0.55(24)    17.22     0.705     0.811
  94573.     1.96010    1.18(28)       1.18(28)    12.79     0.705     0.804
  94601.     1.96068    1.35(29)       1.35(29)    11.59     0.705     0.797
  94629.     1.96127    0.72(27)       0.72(27)    13.41     0.704     0.790
  94658.     1.96186    1.04(26)       1.04(26)    14.76     0.704     0.785
  94686.     1.96245    0.65(26)       0.65(26)    15.24     0.704     0.780
  94715.     1.96304    0.71(28)       0.71(28)    12.60     0.704     0.776
  94743.     1.96363    0.53(25)       0.53(25)    15.82     0.704     0.772
  94771.     1.96422    0.63(25)       0.63(25)    15.68     0.703     0.768
  94800.     1.96480    1.13(28)       1.13(28)    12.53     0.703     0.765
  94828.     1.96539    0.86(29)       0.86(29)    12.29     0.703     0.762
  94857.     1.96598    0.71(27)       0.71(27)    13.81     0.703     0.759
  94885.     1.96657    0.69(26)       0.69(26)    15.16     0.703     0.757
  94914.     1.96716    1.01(28)       1.01(28)    12.45     0.702     0.755
  94942.     1.96775    0.79(29)       0.79(29)    12.26     0.702     0.753
  94971.     1.96834    0.61(27)       0.61(27)    13.79     0.702     0.751
  94999.     1.96893    0.85(27)       0.85(27)    14.20     0.702     0.750
  95028.     1.96953    0.62(27)       0.62(27)    13.25     0.701     0.749
  95056.     1.97012    0.72(26)       0.72(26)    15.12     0.701     0.735
  95085.     1.97071    0.97(27)       0.97(27)    13.48     0.701     0.734
  95113.     1.97130    0.75(26)       0.75(26)    14.92     0.701     0.734
  95142.     1.97189    0.74(27)       0.74(27)    14.12     0.701     0.733
  95170.     1.97248    0.42(25)       0.42(25)    15.58     0.700     0.733
  95199.     1.97307    0.52(26)       0.52(26)    15.17     0.700     0.734
  95227.     1.97366    0.88(27)       0.88(27)    13.28     0.700     0.734
  95256.     1.97426    0.75(26)       0.75(26)    14.64     0.700     0.735
  95284.     1.97485    0.96(27)       0.96(27)    14.02     0.699     0.736
  95313.     1.97544    1.05(32)       1.05(32)    10.05     0.699     0.737
  95342.     1.97603    0.99(31)       0.99(31)    10.55     0.699     0.739
  95370.     1.97663    0.52(26)       0.52(26)    15.04     0.699     0.742
  95399.     1.97722    0.73(26)       0.73(26)    14.96     0.699     0.745
  95427.     1.97781    0.91(25)       0.91(25)    15.46     0.698     0.749
  95456.     1.97841    0.68(24)       0.68(24)    16.90     0.698     0.755
  95485.     1.97900    0.38(24)       0.38(24)    17.41     0.698     0.762
  95513.     1.97959    0.38(25)       0.38(25)    16.32     0.698     0.771
  95542.     1.98019    0.70(25)       0.70(25)    15.88     0.698     0.783
  95571.     1.98078    0.77(27)       0.77(27)    13.81     0.697     0.800
  95599.     1.98138    0.90(26)       0.90(26)    14.94     0.697     0.824
  95628.     1.98197    0.58(28)       0.58(28)    13.03     0.697     0.861
  95657.     1.98257    0.43(24)       0.43(24)    16.78     0.697     0.932
  95685.     1.98316    1.31(29)       1.31(29)    12.02     0.696     1.083
  95714.     1.98376    1.39(30)       1.39(30)    11.36     0.696     1.398
  95743.     1.98435    2.03(33)       2.03(33)     9.44     0.696     1.961
  95772.     1.98495    2.98(33)       2.98(33)     9.05     0.696     2.728
  95800.     1.98554    3.3(4)         3.3(4)       7.45     0.70      3.35
  95829.     1.98614    3.5(4)         3.5(4)       7.64     0.70      3.39
  95858.     1.98673    2.88(33)       2.88(33)     9.46     0.695     2.882
  95887.     1.98733    2.47(32)       2.47(32)     9.92     0.695     2.214
  95915.     1.98792    1.43(31)       1.43(31)    10.25     0.695     1.654
  95944.     1.98852    1.13(31)       1.13(31)    10.69     0.694     1.279
  95973.     1.98912    1.35(31)       1.35(31)    10.43     0.694     1.058
  96002.     1.98971    0.90(29)       0.90(29)    12.30     0.694     0.933
  96030.     1.99031    0.76(26)       0.76(26)    14.73     0.694     0.861
  96059.     1.99091    1.09(30)       1.09(30)    10.99     0.693     0.811
  96088.     1.99151    0.60(28)       0.60(28)    12.76     0.693     0.784
  96117.     1.99210    0.70(29)       0.70(29)    12.29     0.693     0.765
  96146.     1.99270    0.66(29)       0.66(29)    11.97     0.693     0.752
  96175.     1.99330    0.51(28)       0.51(28)    12.50     0.693     0.742
  96203.     1.99390    0.73(27)       0.73(27)    13.61     0.692     0.734
  96232.     1.99450    0.63(27)       0.63(27)    14.04     0.692     0.728
  96261.     1.99509    0.46(25)       0.46(25)    15.59     0.692     0.723
  96290.     1.99569    0.95(30)       0.95(30)    11.22     0.692     0.719
  96319.     1.99629    0.67(27)       0.67(27)    14.18     0.691     0.716
  96348.     1.99689    0.82(30)       0.82(30)    11.01     0.691     0.713
  96377.     1.99749    1.01(29)       1.01(29)    12.23     0.691     0.711
  96406.     1.99809    0.51(26)       0.51(26)    14.63     0.691     0.708
  96435.     1.99869    0.45(26)       0.45(26)    15.35     0.691     0.707
  96464.     1.99929    0.72(27)       0.72(27)    13.41     0.690     0.705
  96492.     1.99989    0.58(27)       0.58(27)    13.54     0.690     0.703
  96521.     2.00049    1.20(30)       1.20(30)    10.82     0.690     0.702
  96550.     2.00109    0.66(28)       0.66(28)    12.92     0.690     0.701
  96579.     2.00169    0.58(27)       0.58(27)    14.01     0.689     0.700
  96608.     2.00229    0.50(26)       0.50(26)    14.60     0.689     0.699
  96637.     2.00289    0.98(31)       0.98(31)    10.44     0.689     0.698
  96666.     2.00349    0.55(28)       0.55(28)    13.03     0.689     0.697
  96695.     2.00409    0.54(30)       0.54(30)    11.30     0.688     0.696
  96724.     2.00469    0.94(30)       0.94(30)    11.21     0.688     0.696
  96753.     2.00529    0.94(29)       0.94(29)    11.98     0.688     0.695
  96782.     2.00589    0.87(32)       0.87(32)     9.89     0.688     0.694
  96811.     2.00650    0.59(29)       0.59(29)    12.05     0.688     0.694
  96840.     2.00710    1.02(34)       1.02(34)     8.57     0.687     0.693
  96869.     2.00770    0.89(30)       0.89(30)    10.81     0.687     0.693
  96899.     2.00830    0.78(30)       0.78(30)    11.05     0.687     0.692
  96928.     2.00891    0.66(28)       0.66(28)    12.36     0.687     0.691
  96957.     2.00951    0.44(28)       0.44(28)    13.10     0.686     0.691
  96986.     2.01011    0.51(27)       0.51(27)    13.45     0.686     0.691
  97015.     2.01071    0.91(29)       0.91(29)    11.66     0.686     0.690
  97044.     2.01132    0.98(29)       0.98(29)    11.95     0.686     0.690
  97073.     2.01192    0.78(28)       0.78(28)    13.05     0.685     0.689
  97102.     2.01252    0.84(31)       0.84(31)    10.58     0.685     0.689
  97131.     2.01313    0.01(24)       0.01(24)    17.61     0.685     0.688
  97160.     2.01373    0.63(27)       0.63(27)    13.77     0.685     0.688
  97190.     2.01434    0.62(28)       0.62(28)    12.94     0.684     0.688
  97219.     2.01494    0.52(26)       0.52(26)    14.72     0.684     0.687
  97248.     2.01555    0.54(27)       0.54(27)    14.01     0.684     0.687
  97277.     2.01615    0.30(26)       0.30(26)    15.08     0.684     0.687
  97306.     2.01675    0.23(26)       0.23(26)    14.46     0.684     0.686
  97335.     2.01736    0.83(28)       0.83(28)    12.84     0.683     0.686
  97365.     2.01796    0.71(31)       0.71(31)    10.21     0.683     0.686
  97394.     2.01857    0.99(31)       0.99(31)    10.55     0.683     0.685
  97423.     2.01918    0.91(29)       0.91(29)    12.09     0.683     0.685
  97452.     2.01978    1.17(31)       1.17(31)    10.60     0.682     0.685
  97482.     2.02039    0.87(31)       0.87(31)    10.53     0.682     0.684
  97511.     2.02099    0.98(30)       0.98(30)    11.48     0.682     0.684
  97540.     2.02160    0.77(29)       0.77(29)    11.93     0.682     0.684
  97569.     2.02221    0.58(31)       0.58(31)    10.45     0.681     0.683
  97599.     2.02281    0.95(28)       0.95(28)    13.06     0.681     0.683
  97628.     2.02342    0.47(26)       0.47(26)    14.41     0.681     0.683
  97657.     2.02403    0.78(29)       0.78(29)    12.28     0.681     0.682
  97686.     2.02463    1.19(32)       1.19(32)     9.81     0.680     0.682
  97716.     2.02524    1.08(29)       1.08(29)    11.50     0.680     0.682
  97745.     2.02585    0.42(27)       0.42(27)    14.21     0.680     0.682
  97774.     2.02646    0.92(32)       0.92(32)     9.75     0.680     0.681
  97804.     2.02707    0.44(29)       0.44(29)    11.78     0.679     0.681
  97833.     2.02767    0.38(26)       0.38(26)    15.21     0.679     0.681
  97862.     2.02828    0.01(26)       0.01(26)    15.21     0.679     0.680
  97892.     2.02889    0.76(30)       0.76(30)    10.83     0.679     0.680
  97921.     2.02950    0.47(29)       0.47(29)    12.02     0.678     0.680
  97951.     2.03011    0.64(30)       0.64(30)    11.02     0.678     0.678
  97980.     2.03072    0.31(28)       0.31(28)    12.67     0.678     0.678
  98009.     2.03133    0.95(31)       0.95(31)    10.60     0.678     0.678
  98039.     2.03194    0.43(27)       0.43(27)    13.56     0.678     0.678
  98068.     2.03255    0.56(27)       0.56(27)    13.59     0.677     0.677
  98098.     2.03315    0.34(25)       0.34(25)    15.69     0.677     0.677
  98127.     2.03376    0.70(29)       0.70(29)    11.52     0.677     0.677
  98156.     2.03437    0.80(32)       0.80(32)     9.79     0.677     0.677
  98186.     2.03499    0.67(29)       0.67(29)    11.52     0.676     0.676
  98215.     2.03560    0.99(31)       0.99(31)    10.58     0.676     0.676
  98245.     2.03621    1.41(33)       1.41(33)     9.16     0.676     0.676
  98274.     2.03682    0.81(31)       0.81(31)    10.40     0.676     0.676
  98304.     2.03743    0.16(27)       0.16(27)    13.67     0.675     0.675
  98333.     2.03804    0.70(30)       0.70(30)    10.81     0.675     0.675
  98363.     2.03865    0.65(30)       0.65(30)    11.06     0.675     0.675
  98392.     2.03926    0.69(30)       0.69(30)    11.30     0.675     0.675
  98422.     2.03987    0.63(34)       0.63(34)     8.80     0.674     0.674
  98451.     2.04049    0.88(33)       0.88(33)     9.25     0.674     0.674
  98481.     2.04110    1.05(33)       1.05(33)     9.05     0.674     0.674
  98510.     2.04171    0.94(31)       0.94(31)    10.72     0.674     0.674
  98540.     2.04232    0.85(32)       0.85(32)    10.05     0.673     0.673
  98569.     2.04294    0.81(33)       0.81(33)     9.30     0.673     0.673
  98599.     2.04355    0.77(33)       0.77(33)     9.15     0.673     0.673
  98629.     2.04416    0.49(30)       0.49(30)    11.36     0.673     0.673
  98658.     2.04478    0.54(28)       0.54(28)    13.02     0.672     0.672
  98688.     2.04539    0.35(28)       0.35(28)    12.78     0.672     0.672
  98717.     2.04600    0.90(32)       0.90(32)     9.71     0.672     0.672
  98747.     2.04662    0.67(29)       0.67(29)    11.81     0.672     0.672
  98777.     2.04723    1.08(33)       1.08(33)     9.09     0.671     0.671
  98806.     2.04784    0.31(27)       0.31(27)    13.78     0.671     0.671
  98836.     2.04846    0.80(29)       0.80(29)    11.71     0.671     0.671
  98866.     2.04907    0.95(31)       0.95(31)    10.74     0.671     0.671
  98895.     2.04969    0.50(28)       0.50(28)    12.39     0.670     0.670
  98925.     2.05030    0.35(28)       0.35(28)    13.12     0.670     0.670
  98955.     2.05092    0.84(31)       0.84(31)    10.30     0.670     0.670
  98984.     2.05153    0.62(30)       0.62(30)    11.16     0.670     0.670
  99014.     2.05215    0.92(30)       0.92(30)    10.77     0.669     0.669
  99044.     2.05276    0.93(29)       0.93(29)    11.66     0.669     0.669
  99073.     2.05338    0.69(30)       0.69(30)    11.11     0.669     0.669
  99103.     2.05400    0.29(29)       0.29(29)    12.16     0.669     0.669
  99133.     2.05461    0.55(28)       0.55(28)    12.86     0.668     0.668
  99163.     2.05523    0.58(29)       0.58(29)    11.71     0.668     0.668
  99192.     2.05585    0.35(26)       0.35(26)    14.31     0.668     0.668
  99222.     2.05646    0.83(30)       0.83(30)    11.14     0.668     0.668
  99252.     2.05708    0.83(30)       0.83(30)    10.85     0.667     0.667
  99282.     2.05770    0.59(27)       0.59(27)    13.29     0.667     0.667
  99311.     2.05831    0.76(33)       0.76(33)     9.14     0.667     0.667
  99341.     2.05893    0.46(29)       0.46(29)    11.94     0.667     0.667
  99371.     2.05955   -0.17(27)       0.000(34)    0.0      0.6663   .
  99401.     2.06017    0.93(29)       0.93(29)    11.59     0.666     0.666
  99431.     2.06078    1.00(32)       1.00(32)     9.63     0.666     0.666
  99460.     2.06140    0.38(26)       0.38(26)    14.99     0.666     0.666
  99490.     2.06202    0.70(28)       0.70(28)    12.97     0.665     0.665
  99520.     2.06264    0.78(29)       0.78(29)    12.28     0.665     0.665
  99550.     2.06326    1.01(29)       1.01(29)    11.96     0.665     0.665
  99580.     2.06388    0.60(26)       0.60(26)    14.39     0.665     0.665
  99610.     2.06450    1.02(29)       1.02(29)    11.98     0.664     0.664
  99640.     2.06512    0.87(28)       0.87(28)    12.70     0.664     0.664
  99670.     2.06574    0.99(31)       0.99(31)    10.20     0.664     0.664
  99699.     2.06636    0.69(30)       0.69(30)    10.79     0.664     0.664
  99729.     2.06698    0.98(34)       0.98(34)     8.89     0.663     0.663
  99759.     2.06760    0.57(33)       0.57(33)     9.07     0.663     0.663
  99789.     2.06822    0.89(31)       0.89(31)    10.42     0.663     0.663
  99819.     2.06884    0.42(29)       0.42(29)    12.12     0.662     0.662
  99849.     2.06946    0.73(32)       0.73(32)     9.50     0.662     0.662
  99879.     2.07008    0.98(32)       0.98(32)     9.74     0.662     0.662
  99909.     2.07070    0.37(30)       0.37(30)    10.89     0.662     0.662
  99939.     2.07132    0.76(34)       0.76(34)     8.78     0.661     0.661
  99969.     2.07194    0.62(31)       0.62(31)    10.74     0.661     0.661
  99999.     2.07256    0.39(30)       0.39(30)    10.84     0.661     0.661
  100029.    2.07318    1.33(33)       1.33(33)     9.45     0.661     0.661
  100059.    2.07381    1.12(33)       1.12(33)     8.99     0.660     0.660
  100089.    2.07443    1.01(32)       1.01(32)     9.84     0.660     0.660
  100119.    2.07505    0.71(33)       0.71(33)     9.45     0.660     0.660
  100149.    2.07567    1.17(33)       1.17(33)     9.23     0.660     0.660
  100179.    2.07630    0.21(27)       0.21(27)    13.75     0.659     0.659
  100209.    2.07692    0.68(31)       0.68(31)    10.32     0.659     0.659
  100239.    2.07754    0.72(32)       0.72(32)     9.77     0.659     0.659
  100269.    2.07817    0.48(32)       0.48(32)     9.86     0.659     0.659
  100299.    2.07879    0.57(30)       0.57(30)    11.01     0.658     0.658
  100329.    2.07941    1.2(4)         1.2(4)       7.43     0.66      0.66
  100360.    2.08004    1.11(35)       1.11(35)     8.39     0.658     0.658
  100390.    2.08066    0.76(32)       0.76(32)     9.85     0.658     0.658
  100420.    2.08129    0.76(32)       0.76(32)     9.69     0.657     0.657
  100450.    2.08191    0.69(31)       0.69(31)    10.08     0.657     0.657
  100480.    2.08253    0.23(28)       0.23(28)    12.45     0.657     0.657
  100510.    2.08316    0.43(30)       0.43(30)    11.18     0.657     0.657
  100540.    2.08378    0.54(32)       0.54(32)     9.56     0.656     0.656
  100570.    2.08441    0.71(31)       0.71(31)    10.21     0.656     0.656
  100601.    2.08503    0.58(32)       0.58(32)    10.04     0.656     0.656
  100631.    2.08566    0.66(32)       0.66(32)     9.90     0.655     0.655
  100661.    2.08629    0.56(30)       0.56(30)    11.18     0.655     0.655
  100691.    2.08691    0.97(32)       0.97(32)     9.47     0.655     0.655
  100721.    2.08754    0.97(32)       0.97(32)     9.93     0.655     0.655
  100752.    2.08816    0.84(32)       0.84(32)     9.67     0.654     0.654
  100782.    2.08879    0.80(33)       0.80(33)     9.02     0.654     0.654
  100812.    2.08942    0.29(29)       0.29(29)    11.71     0.654     0.654
  100842.    2.09004    0.18(27)       0.18(27)    13.84     0.654     0.654
  100873.    2.09067    0.56(30)       0.56(30)    11.00     0.653     0.653
  100903.    2.09130    0.30(29)       0.30(29)    12.27     0.653     0.653
  100933.    2.09193    0.96(31)       0.96(31)    10.23     0.653     0.653
  100963.    2.09255    0.12(29)       0.12(29)    11.57     0.653     0.653
  100994.    2.09318    0.38(30)       0.38(30)    11.01     0.652     0.652
  101024.    2.09381    0.86(33)       0.86(33)     9.04     0.652     0.652
  101054.    2.09444    0.51(30)       0.51(30)    11.20     0.652     0.652
  101085.    2.09507    0.67(32)       0.67(32)     9.81     0.652     0.652
  101115.    2.09569    1.01(33)       1.01(33)     9.36     0.651     0.651
  101145.    2.09632    0.53(30)       0.53(30)    10.93     0.651     0.651
  101176.    2.09695    0.39(28)       0.39(28)    12.96     0.651     0.651
  101206.    2.09758    0.38(29)       0.38(29)    12.04     0.650     0.650
  101236.    2.09821    0.87(30)       0.87(30)    10.96     0.650     0.650
  101267.    2.09884    0.95(31)       0.95(31)    10.27     0.650     0.650
  101297.    2.09947    0.73(30)       0.73(30)    11.37     0.650     0.650
  101327.    2.10010    0.66(31)       0.66(31)    10.39     0.649     0.649
  101358.    2.10073    1.02(33)       1.02(33)     9.00     0.649     0.649
  101388.    2.10136    0.44(29)       0.44(29)    12.20     0.649     0.649
  101419.    2.10199    0.28(28)       0.28(28)    12.93     0.649     0.649
  101449.    2.10262    1.1(4)         1.1(4)       7.91     0.65      0.65
  101480.    2.10325    0.81(31)       0.81(31)    10.50     0.648     0.648
  101510.    2.10388    0.46(29)       0.46(29)    11.69     0.648     0.648
  101540.    2.10451    0.30(29)       0.30(29)    11.95     0.648     0.649
  101571.    2.10514    0.73(32)       0.73(32)    10.00     0.647     0.648
  101601.    2.10578    1.05(31)       1.05(31)    10.17     0.647     0.648
  101632.    2.10641    0.35(28)       0.35(28)    12.41     0.647     0.648
  101662.    2.10704    0.55(29)       0.55(29)    11.59     0.646     0.648
  101693.    2.10767    0.91(33)       0.91(33)     9.37     0.646     0.647
  101723.    2.10830    0.91(32)       0.91(32)     9.69     0.646     0.647
  101754.    2.10894    0.73(28)       0.73(28)    12.57     0.646     0.647
  101784.    2.10957    0.61(29)       0.61(29)    11.91     0.645     0.647
  101815.    2.11020    1.20(35)       1.20(35)     8.14     0.645     0.646
  101845.    2.11084    0.55(28)       0.55(28)    13.13     0.645     0.646
  101876.    2.11147    1.33(32)       1.33(32)     9.69     0.645     0.646
  101907.    2.11210    0.95(29)       0.95(29)    11.73     0.644     0.646
  101937.    2.11274    0.56(30)       0.56(30)    11.47     0.644     0.646
  101968.    2.11337    0.63(30)       0.63(30)    11.32     0.644     0.645
  101998.    2.11400    1.22(33)       1.22(33)     9.29     0.644     0.645
  102029.    2.11464    1.02(34)       1.02(34)     8.74     0.643     0.645
  102060.    2.11527    0.79(30)       0.79(30)    11.12     0.643     0.645
  102090.    2.11591    0.78(30)       0.78(30)    11.43     0.643     0.644
  102121.    2.11654    0.32(28)       0.32(28)    12.33     0.642     0.644
  102151.    2.11718    0.52(30)       0.52(30)    11.45     0.642     0.644
  102182.    2.11781    0.67(29)       0.67(29)    11.81     0.642     0.644
  102213.    2.11845    0.46(28)       0.46(28)    12.95     0.642     0.644
  102243.    2.11908    0.72(30)       0.72(30)    10.83     0.641     0.643
  102274.    2.11972    0.27(27)       0.27(27)    13.58     0.641     0.643
  102305.    2.12035    0.37(29)       0.37(29)    12.10     0.641     0.643
  102335.    2.12099   -0.04(26)       0.000(33)    0.0      0.6406   .
  102366.    2.12163    0.18(26)       0.18(26)    14.63     0.640     0.643
  102397.    2.12226    0.47(29)       0.47(29)    11.58     0.640     0.643
  102428.    2.12290    1.05(32)       1.05(32)    10.05     0.640     0.642
  102458.    2.12354    0.50(30)       0.50(30)    11.26     0.640     0.642
  102489.    2.12417    0.62(31)       0.62(31)    10.37     0.639     0.642
  102520.    2.12481    0.93(31)       0.93(31)    10.55     0.639     0.642
  102551.    2.12545    0.51(29)       0.51(29)    11.55     0.639     0.642
  102581.    2.12609    0.50(30)       0.50(30)    11.31     0.638     0.642
  102612.    2.12672    0.38(29)       0.38(29)    12.03     0.638     0.642
  102643.    2.12736    0.77(30)       0.77(30)    11.29     0.638     0.642
  102674.    2.12800    0.76(32)       0.76(32)     9.52     0.638     0.641
  102704.    2.12864    0.75(33)       0.75(33)     9.08     0.637     0.641
  102735.    2.12928    0.24(27)       0.24(27)    13.49     0.637     0.641
  102766.    2.12992    0.60(30)       0.60(30)    10.85     0.637     0.641
  102797.    2.13056    0.47(31)       0.47(31)    10.35     0.637     0.641
  102828.    2.13119    0.09(28)       0.09(28)    12.55     0.636     0.641
  102859.    2.13183    0.53(31)       0.53(31)    10.71     0.636     0.641
  102889.    2.13247    0.12(29)       0.12(29)    11.66     0.636     0.641
  102920.    2.13311    0.26(31)       0.26(31)    10.51     0.635     0.642
  102951.    2.13375    0.94(32)       0.94(32)     9.60     0.635     0.642
  102982.    2.13439    0.73(33)       0.73(33)     9.21     0.635     0.642
  103013.    2.13503    0.70(35)       0.70(35)     8.26     0.635     0.642
  103044.    2.13567    0.33(29)       0.33(29)    11.71     0.634     0.643
  103075.    2.13632    1.22(34)       1.22(34)     8.85     0.634     0.643
  103106.    2.13696    0.21(28)       0.21(28)    13.09     0.634     0.643
  103137.    2.13760    0.50(30)       0.50(30)    10.99     0.634     0.644
  103168.    2.13824   -0.15(25)       0.000(32)    0.0      0.6333   .
  103199.    2.13888    0.78(33)       0.78(33)     9.38     0.633     0.646
  103230.    2.13952    0.84(31)       0.84(31)    10.48     0.633     0.647
  103260.    2.14016    0.92(32)       0.92(32)     9.69     0.632     0.648
  103291.    2.14081    0.45(31)       0.45(31)    10.61     0.632     0.649
  103322.    2.14145    0.63(30)       0.63(30)    10.88     0.632     0.651
  103353.    2.14209    0.66(31)       0.66(31)    10.36     0.632     0.653
  103384.    2.14273    1.12(34)       1.12(34)     8.79     0.631     0.656
  103415.    2.14338    0.30(29)       0.30(29)    12.01     0.631     0.659
  103446.    2.14402    0.54(31)       0.54(31)    10.16     0.631     0.663
  103478.    2.14466    0.47(30)       0.47(30)    11.13     0.631     0.669
  103509.    2.14531    0.72(30)       0.72(30)    10.76     0.630     0.675
  103540.    2.14595    0.49(30)       0.49(30)    10.95     0.630     0.684
  103571.    2.14659    0.70(32)       0.70(32)     9.97     0.630     0.697
  103602.    2.14724    1.3(4)         1.3(4)       7.62     0.63      0.71
  103633.    2.14788    0.63(31)       0.63(31)    10.45     0.629     0.740
  103664.    2.14853    0.91(34)       0.91(34)     8.53     0.629     0.786
  103695.    2.14917    1.11(35)       1.11(35)     8.21     0.629     0.881
  103726.    2.14981    1.35(33)       1.35(33)     9.26     0.628     1.088
  103757.    2.15046    2.1(4)         2.1(4)       6.76     0.63      1.48
  103788.    2.15110    2.4(4)         2.4(4)       6.69     0.63      2.07
  103820.    2.15175    2.6(4)         2.6(4)       5.68     0.63      2.63
  103851.    2.15240    2.9(4)         2.9(4)       6.07     0.63      2.75
  103882.    2.15304    2.5(4)         2.5(4)       7.07     0.63      2.39
  103913.    2.15369    1.9(4)         1.9(4)       6.56     0.63      1.85
  103944.    2.15433    1.2(4)         1.2(4)       7.41     0.63      1.39
  103975.    2.15498    0.95(34)       0.95(34)     8.43     0.626     1.080
  104007.    2.15563    0.72(32)       0.72(32)    10.03     0.626     0.902
  104038.    2.15627    0.65(30)       0.65(30)    11.35     0.626     0.803
  104069.    2.15692    1.08(33)       1.08(33)     9.42     0.625     0.748
  104100.    2.15757    0.63(32)       0.63(32)     9.76     0.625     0.715
  104131.    2.15821    0.02(28)       0.02(28)    12.74     0.625     0.694
  104163.    2.15886    1.0(4)         1.0(4)       7.51     0.62      0.68
  104194.    2.15951    0.58(33)       0.58(33)     9.47     0.624     0.670
  104225.    2.16016    0.61(30)       0.61(30)    10.79     0.624     0.662
  104256.    2.16081    0.9(4)         0.9(4)       8.02     0.62      0.66
  104288.    2.16145    0.87(34)       0.87(34)     8.71     0.624     0.651
  104319.    2.16210    0.68(33)       0.68(33)     9.17     0.623     0.647
  104350.    2.16275    0.56(32)       0.56(32)    10.01     0.623     0.644
  104382.    2.16340    1.1(4)         1.1(4)       7.79     0.62      0.64
  104413.    2.16405    0.64(30)       0.64(30)    10.88     0.623     0.639
  104444.    2.16470   -0.28(26)       0.000(32)    0.0      0.6222   .
  104476.    2.16535    0.46(30)       0.46(30)    11.16     0.622     0.635
  104507.    2.16600    0.75(31)       0.75(31)    10.39     0.622     0.634
  104538.    2.16665    0.54(31)       0.54(31)    10.13     0.621     0.633
  104570.    2.16730    1.08(34)       1.08(34)     8.78     0.621     0.631
  104601.    2.16795    1.03(33)       1.03(33)     9.04     0.621     0.630
  104632.    2.16860    0.20(32)       0.20(32)     9.63     0.621     0.629
  104664.    2.16925    0.18(28)       0.18(28)    12.81     0.620     0.628
  104695.    2.16990    0.95(35)       0.95(35)     8.26     0.620     0.628
  104727.    2.17055    1.02(33)       1.02(33)     9.02     0.620     0.627
  104758.    2.17120    0.70(32)       0.70(32)     9.76     0.620     0.626
  104789.    2.17185    0.96(34)       0.96(34)     8.85     0.619     0.625
  104821.    2.17250    0.90(32)       0.90(32)     9.56     0.619     0.625
  104852.    2.17316    0.38(32)       0.38(32)     9.98     0.619     0.624
  104884.    2.17381    0.30(30)       0.30(30)    11.24     0.618     0.623
  104915.    2.17446    0.44(31)       0.44(31)    10.70     0.618     0.623
  104947.    2.17511    1.26(35)       1.26(35)     8.36     0.618     0.622
  104978.    2.17576    0.79(31)       0.79(31)    10.12     0.618     0.622
  105010.    2.17642    0.62(31)       0.62(31)    10.12     0.617     0.621
  105041.    2.17707    0.31(29)       0.31(29)    11.52     0.617     0.621
  105073.    2.17772    0.82(32)       0.82(32)     9.83     0.617     0.620
  105104.    2.17838    0.58(33)       0.58(33)     9.04     0.617     0.620
  105136.    2.17903    1.0(4)         1.0(4)       7.83     0.62      0.62
  105167.    2.17968    0.56(32)       0.56(32)    10.02     0.616     0.619
  105199.    2.18034    1.08(35)       1.08(35)     8.19     0.616     0.619
  105230.    2.18099    0.24(27)       0.24(27)    14.18     0.616     0.618
  105262.    2.18165    0.72(31)       0.72(31)    10.43     0.615     0.618
  105294.    2.18230    0.46(31)       0.46(31)    10.20     0.615     0.618
  105325.    2.18296    0.01(29)       0.01(29)    12.23     0.615     0.617
  105357.    2.18361    1.1(4)         1.1(4)       7.98     0.61      0.62
  105388.    2.18427    0.41(33)       0.41(33)     9.44     0.614     0.616
  105420.    2.18492    0.80(34)       0.80(34)     8.71     0.614     0.616
  105452.    2.18558    0.35(33)       0.35(33)     9.29     0.614     0.616
  105483.    2.18623    0.20(30)       0.20(30)    10.82     0.613     0.615
  105515.    2.18689    0.78(32)       0.78(32)     9.68     0.613     0.615
  105546.    2.18754    0.44(32)       0.44(32)     9.75     0.613     0.615
  105578.    2.18820    0.17(29)       0.17(29)    12.30     0.613     0.614
  105610.    2.18886    0.64(34)       0.64(34)     8.85     0.612     0.614
  105642.    2.18951    0.55(33)       0.55(33)     9.07     0.612     0.614
  105673.    2.19017    1.1(4)         1.1(4)       7.26     0.61      0.61
  105705.    2.19083    1.0(4)         1.0(4)       6.95     0.61      0.61
  105737.    2.19148    0.38(33)       0.38(33)     9.10     0.611     0.613
  105768.    2.19214    0.65(33)       0.65(33)     8.97     0.611     0.612
  105800.    2.19280    0.71(34)       0.71(34)     8.74     0.611     0.612
  105832.    2.19346    0.52(32)       0.52(32)     9.53     0.611     0.612
  105864.    2.19412    0.52(33)       0.52(33)     9.06     0.610     0.612
  105895.    2.19477    0.23(29)       0.23(29)    12.14     0.610     0.611
  105927.    2.19543    0.84(32)       0.84(32)     9.71     0.610     0.611
  105959.    2.19609    0.54(31)       0.54(31)    10.63     0.609     0.611
  105991.    2.19675    0.76(33)       0.76(33)     8.98     0.609     0.610
  106022.    2.19741    0.39(31)       0.39(31)    10.56     0.609     0.610
  106054.    2.19807    0.64(33)       0.64(33)     8.98     0.609     0.610
  106086.    2.19873    0.56(34)       0.56(34)     8.57     0.608     0.608
  106118.    2.19939    0.63(34)       0.63(34)     8.42     0.608     0.608
  106150.    2.20005    0.50(32)       0.50(32)     9.66     0.608     0.608
  106182.    2.20071    0.76(33)       0.76(33)     9.04     0.608     0.608
  106213.    2.20137    1.0(4)         1.0(4)       7.70     0.61      0.61
  106245.    2.20203    0.50(32)       0.50(32)     9.75     0.607     0.607
  106277.    2.20269    0.36(33)       0.36(33)     9.37     0.607     0.607
  106309.    2.20335    0.83(33)       0.83(33)     9.29     0.607     0.607
  106341.    2.20401    0.20(28)       0.20(28)    12.80     0.606     0.606
  106373.    2.20467    0.8(4)         0.8(4)       7.45     0.61      0.61
  106405.    2.20533    0.43(34)       0.43(34)     8.84     0.606     0.606
  106437.    2.20599    0.53(34)       0.53(34)     8.88     0.606     0.606
  106469.    2.20666    0.41(33)       0.41(33)     9.14     0.605     0.605
  106501.    2.20732    0.34(29)       0.34(29)    12.10     0.605     0.605
  106532.    2.20798    0.21(31)       0.21(31)    10.55     0.605     0.605
  106564.    2.20864    1.0(4)         1.0(4)       7.27     0.60      0.60
  106596.    2.20931    0.8(4)         0.8(4)       7.55     0.60      0.60
  106628.    2.20997    1.0(4)         1.0(4)       6.52     0.60      0.60
  106660.    2.21063    0.65(33)       0.65(33)     9.01     0.604     0.604
  106692.    2.21129    0.6(4)         0.6(4)       7.95     0.60      0.60
  106724.    2.21196    0.73(34)       0.73(34)     8.48     0.603     0.603
  106756.    2.21262    0.80(35)       0.80(35)     8.40     0.603     0.603
  106788.    2.21328    0.68(31)       0.68(31)    10.59     0.603     0.603
  106820.    2.21395    0.53(30)       0.53(30)    10.85     0.603     0.603
  106853.    2.21461    0.48(34)       0.48(34)     8.44     0.602     0.602
  106885.    2.21528    0.74(33)       0.74(33)     9.19     0.602     0.602
  106917.    2.21594    1.1(4)         1.1(4)       8.07     0.60      0.60
  106949.    2.21661    0.78(32)       0.78(32)     9.68     0.601     0.601
  106981.    2.21727    0.49(31)       0.49(31)    10.17     0.601     0.601
  107013.    2.21794    0.82(34)       0.82(34)     8.74     0.601     0.601
  107045.    2.21860    0.39(31)       0.39(31)    10.57     0.601     0.601
  107077.    2.21927    0.21(32)       0.21(32)     9.59     0.600     0.600
  107109.    2.21993    0.17(30)       0.17(30)    10.97     0.600     0.600
  107141.    2.22060    0.75(35)       0.75(35)     8.20     0.600     0.600
  107174.    2.22127    0.45(31)       0.45(31)    10.26     0.600     0.600
  107206.    2.22193   -0.09(29)       0.000(31)    0.0      0.5995   .
  107238.    2.22260    0.66(32)       0.66(32)     9.62     0.599     0.599
  107270.    2.22327    0.84(33)       0.84(33)     9.08     0.599     0.599
  107302.    2.22393    1.0(4)         1.0(4)       7.67     0.60      0.60
  107334.    2.22460    0.7(4)         0.7(4)       7.83     0.60      0.60
  107367.    2.22527    0.82(34)       0.82(34)     8.79     0.598     0.598
  107399.    2.22593    0.85(33)       0.85(33)     9.37     0.598     0.598
  107431.    2.22660    1.0(4)         1.0(4)       7.50     0.60      0.60
  107463.    2.22727    0.6(4)         0.6(4)       7.49     0.60      0.60
  107495.    2.22794    1.1(4)         1.1(4)       7.33     0.60      0.60
  107528.    2.22861    1.0(4)         1.0(4)       8.09     0.60      0.60
  107560.    2.22928    0.21(32)       0.21(32)     9.82     0.597     0.597
  107592.    2.22994    0.69(34)       0.69(34)     8.53     0.597     0.596
  107625.    2.23061    0.32(33)       0.32(33)     9.21     0.596     0.596
  107657.    2.23128    0.56(33)       0.56(33)     9.04     0.596     0.596
  107689.    2.23195    0.73(32)       0.73(32)     9.71     0.596     0.596
  107721.    2.23262    0.09(31)       0.09(31)    10.62     0.596     0.596
  107754.    2.23329    0.19(30)       0.19(30)    10.76     0.595     0.595
  107786.    2.23396    0.59(34)       0.59(34)     8.51     0.595     0.595
  107818.    2.23463    0.74(33)       0.74(33)     9.21     0.595     0.595
  107851.    2.23530    0.35(32)       0.35(32)    10.00     0.595     0.595
  107883.    2.23597    0.67(35)       0.67(35)     8.25     0.594     0.594
  107915.    2.23664    0.68(35)       0.68(35)     8.34     0.594     0.594
  107948.    2.23731    1.1(4)         1.1(4)       8.11     0.59      0.59
  107980.    2.23799    0.68(33)       0.68(33)     9.06     0.594     0.594
  108013.    2.23866    0.8(4)         0.8(4)       7.58     0.59      0.59
  108045.    2.23933    0.84(35)       0.84(35)     8.23     0.593     0.593
  108077.    2.24000    0.42(32)       0.42(32)     9.80     0.593     0.593
  108110.    2.24067    0.74(33)       0.74(33)     9.09     0.593     0.593
  108142.    2.24134    0.49(32)       0.49(32)     9.60     0.592     0.592
  108175.    2.24202    0.36(30)       0.36(30)    10.91     0.592     0.592
  108207.    2.24269    1.2(4)         1.2(4)       6.65     0.59      0.59
  108240.    2.24336    0.38(31)       0.38(31)    10.12     0.592     0.592
  108272.    2.24404    0.39(31)       0.39(31)    10.74     0.591     0.591
  108305.    2.24471    1.1(4)         1.1(4)       7.67     0.59      0.59
  108337.    2.24538    0.38(34)       0.38(34)     8.76     0.591     0.591
  108370.    2.24606    1.2(4)         1.2(4)       6.69     0.59      0.59
  108402.    2.24673   -0.01(29)       0.000(31)    0.0      0.5905   .
  108435.    2.24740    0.29(30)       0.29(30)    11.14     0.590     0.590
  108467.    2.24808    0.39(31)       0.39(31)    10.38     0.590     0.590
  108500.    2.24875    0.52(32)       0.52(32)     9.64     0.590     0.590
  108532.    2.24943    0.45(34)       0.45(34)     8.75     0.590     0.590
  108565.    2.25010    1.0(4)         1.0(4)       7.77     0.59      0.59
  108597.    2.25078    0.37(34)       0.37(34)     8.60     0.589     0.589
  108630.    2.25145    0.90(34)       0.90(34)     8.45     0.589     0.589
  108663.    2.25213    0.9(4)         0.9(4)       7.52     0.59      0.59
  108695.    2.25280    0.74(34)       0.74(34)     8.51     0.588     0.588
  108728.    2.25348    0.64(34)       0.64(34)     8.62     0.588     0.588
  108760.    2.25416    0.53(34)       0.53(34)     8.69     0.588     0.588
  108793.    2.25483    0.45(32)       0.45(32)     9.77     0.588     0.588
  108826.    2.25551    0.48(35)       0.48(35)     8.20     0.588     0.588
  108858.    2.25618    0.40(32)       0.40(32)     9.79     0.587     0.587
  108891.    2.25686    0.37(33)       0.37(33)     9.10     0.587     0.587
  108924.    2.25754    0.80(35)       0.80(35)     8.31     0.587     0.587
  108956.    2.25822    0.9(4)         0.9(4)       7.42     0.59      0.59
  108989.    2.25889    0.77(35)       0.77(35)     8.31     0.586     0.586
  109022.    2.25957    0.9(4)         0.9(4)       7.71     0.59      0.59
  109054.    2.26025    0.9(4)         0.9(4)       6.33     0.59      0.59
  109087.    2.26093    0.12(34)       0.12(34)     8.52     0.586     0.586
  109120.    2.26161    0.45(34)       0.45(34)     8.82     0.586     0.586
  109153.    2.26228    0.66(34)       0.66(34)     8.40     0.585     0.585
  109185.    2.26296    0.62(34)       0.62(34)     8.61     0.585     0.585
  109218.    2.26364    0.45(34)       0.45(34)     8.71     0.585     0.585
  109251.    2.26432    0.8(4)         0.8(4)       6.99     0.58      0.58
  109284.    2.26500    1.4(4)         1.4(4)       6.71     0.58      0.58
  109316.    2.26568    0.64(35)       0.64(35)     8.35     0.584     0.584
  109349.    2.26636    0.17(32)       0.17(32)     9.65     0.584     0.584
  109382.    2.26704    0.7(4)         0.7(4)       8.04     0.58      0.58
  109415.    2.26772    0.9(4)         0.9(4)       6.72     0.58      0.58
  109448.    2.26840    0.9(4)         0.9(4)       6.15     0.58      0.58
  109480.    2.26908    1.2(4)         1.2(4)       6.08     0.58      0.58
  109513.    2.26976    0.59(34)       0.59(34)     8.62     0.583     0.583
  109546.    2.27044    1.0(4)         1.0(4)       6.57     0.58      0.58
  109579.    2.27112    1.2(4)         1.2(4)       5.93     0.58      0.58
  109612.    2.27180    0.7(4)         0.7(4)       6.94     0.58      0.58
  109645.    2.27249    0.8(4)         0.8(4)       7.54     0.58      0.58
  109678.    2.27317    0.73(35)       0.73(35)     8.34     0.582     0.582
  109711.    2.27385    0.51(33)       0.51(33)     9.19     0.582     0.582
  109743.    2.27453    1.0(4)         1.0(4)       7.53     0.58      0.58
  109776.    2.27521    1.0(4)         1.0(4)       6.22     0.58      0.58
  109809.    2.27590   -0.16(28)       0.000(30)    0.0      0.5810   .
  109842.    2.27658    0.39(31)       0.39(31)    10.68     0.581     0.581
  109875.    2.27726    0.73(33)       0.73(33)     9.14     0.581     0.581
  109908.    2.27795    0.72(35)       0.72(35)     8.24     0.580     0.580
  109941.    2.27863    0.6(4)         0.6(4)       8.12     0.58      0.58
  109974.    2.27931    0.8(4)         0.8(4)       7.17     0.58      0.58
  110007.    2.28000    0.9(4)         0.9(4)       7.12     0.58      0.58
  110040.    2.28068    0.70(34)       0.70(34)     8.52     0.580     0.580
  110073.    2.28136    0.22(32)       0.22(32)     9.74     0.579     0.579
  110106.    2.28205    1.1(4)         1.1(4)       6.90     0.58      0.58
  110139.    2.28273    0.53(34)       0.53(34)     8.77     0.579     0.579
  110172.    2.28342    0.9(4)         0.9(4)       6.77     0.58      0.58
  110205.    2.28410    0.7(4)         0.7(4)       7.69     0.58      0.58
  110238.    2.28479    0.9(4)         0.9(4)       6.31     0.58      0.58
  110271.    2.28547    1.2(4)         1.2(4)       5.75     0.58      0.58
  110305.    2.28616    0.44(34)       0.44(34)     8.80     0.578     0.578
  110338.    2.28685    0.6(4)         0.6(4)       7.70     0.58      0.58
  110371.    2.28753    0.3(4)         0.3(4)       8.05     0.58      0.58
  110404.    2.28822    0.8(4)         0.8(4)       6.72     0.58      0.58
  110437.    2.28890    0.8(4)         0.8(4)       7.43     0.58      0.58
  110470.    2.28959    0.6(4)         0.6(4)       7.67     0.58      0.58
  110503.    2.29028    0.8(4)         0.8(4)       6.71     0.58      0.58
  110536.    2.29096    0.7(4)         0.7(4)       6.87     0.58      0.58
  110570.    2.29165    0.59(34)       0.59(34)     8.80     0.577     0.577
  110603.    2.29234    0.38(34)       0.38(34)     8.44     0.576     0.576
  110636.    2.29303    0.28(34)       0.28(34)     8.50     0.576     0.576
  110669.    2.29372    0.8(4)         0.8(4)       5.99     0.58      0.58
  110702.    2.29440   -0.07(30)       0.000(30)    0.0      0.5758   .
  110735.    2.29509    0.9(4)         0.9(4)       7.38     0.58      0.58
  110769.    2.29578    0.33(34)       0.33(34)     8.56     0.575     0.575
  110802.    2.29647    0.7(4)         0.7(4)       7.08     0.58      0.58
  110835.    2.29716    0.42(34)       0.42(34)     8.76     0.575     0.575
  110868.    2.29785    0.58(35)       0.58(35)     8.21     0.575     0.575
  110902.    2.29854    0.42(34)       0.42(34)     8.50     0.575     0.575
  110935.    2.29923   -0.40(30)       0.000(30)    0.0      0.5745   .
  110968.    2.29992    0.3(4)         0.3(4)       7.70     0.57      0.57
  111002.    2.30061    0.6(4)         0.6(4)       7.68     0.57      0.57
  111035.    2.30130    0.39(33)       0.39(33)     9.30     0.574     0.574
  111068.    2.30199    0.43(35)       0.43(35)     8.38     0.574     0.574
  111101.    2.30268   -0.03(34)       0.000(30)    0.0      0.5737   .
  111135.    2.30337    0.37(34)       0.37(34)     8.69     0.573     0.573
  111168.    2.30406   -0.09(34)       0.000(30)    0.0      0.5733   .
  111201.    2.30475    0.9(4)         0.9(4)       6.79     0.57      0.57
  111235.    2.30544    1.1(4)         1.1(4)       6.89     0.57      0.57
  111268.    2.30613    1.2(4)         1.2(4)       5.85     0.57      0.57
  111302.    2.30682    0.9(4)         0.9(4)       6.00     0.57      0.57
  111335.    2.30752    0.9(4)         0.9(4)       5.93     0.57      0.57
  111368.    2.30821    1.0(4)         1.0(4)       6.12     0.57      0.57
  111402.    2.30890    0.41(34)       0.41(34)     8.63     0.572     0.572
  111435.    2.30959    0.38(34)       0.38(34)     8.45     0.572     0.572
  111469.    2.31029    1.4(4)         1.4(4)       5.71     0.57      0.57
  111502.    2.31098   -0.03(32)       0.000(30)    0.0      0.5717   .
  111536.    2.31167    0.4(4)         0.4(4)       8.05     0.57      0.57
  111569.    2.31237    0.9(4)         0.9(4)       7.03     0.57      0.57
  111602.    2.31306    0.05(33)       0.05(33)     9.08     0.571     0.571
  111636.    2.31375    1.0(4)         1.0(4)       6.14     0.57      0.57
  111669.    2.31445    0.39(33)       0.39(33)     9.13     0.571     0.571
  111703.    2.31514    0.5(4)         0.5(4)       7.61     0.57      0.57
  111736.    2.31584    0.8(4)         0.8(4)       6.12     0.57      0.57
  111770.    2.31653    0.3(4)         0.3(4)       7.30     0.57      0.57
  111803.    2.31723    0.9(4)         0.9(4)       5.96     0.57      0.57
  111837.    2.31792    0.52(34)       0.52(34)     8.42     0.570     0.570
  111871.    2.31862    0.7(4)         0.7(4)       6.30     0.57      0.57
  111904.    2.31931    0.8(4)         0.8(4)       7.41     0.57      0.57
  111938.    2.32001    0.5(4)         0.5(4)       6.92     0.57      0.57
  111971.    2.32071    0.9(4)         0.9(4)       6.63     0.57      0.57
  112005.    2.32140    1.2(4)         1.2(4)       5.91     0.57      0.57
  112038.    2.32210    0.8(4)         0.8(4)       7.66     0.57      0.57
  112072.    2.32279    1.1(4)         1.1(4)       5.44     0.57      0.57
  112106.    2.32349    0.7(4)         0.7(4)       6.31     0.57      0.57
  112139.    2.32419    0.7(4)         0.7(4)       7.59     0.57      0.57
  112173.    2.32489    0.05(32)       0.05(32)     9.82     0.569     0.569
  112207.    2.32558    0.67(35)       0.67(35)     8.22     0.569     0.569
  112240.    2.32628    0.5(4)         0.5(4)       7.91     0.57      0.57
  112274.    2.32698    1.1(4)         1.1(4)       6.33     0.57      0.57
  112308.    2.32768    0.6(4)         0.6(4)       7.30     0.57      0.57
  112341.    2.32838    0.7(4)         0.7(4)       7.44     0.57      0.57
  112375.    2.32907    0.06(31)       0.06(31)    10.09     0.568     0.569
  112409.    2.32977    0.4(4)         0.4(4)       8.01     0.57      0.57
  112442.    2.33047    0.7(4)         0.7(4)       6.93     0.57      0.57
  112476.    2.33117    0.8(4)         0.8(4)       6.15     0.57      0.57
  112510.    2.33187    1.2(4)         1.2(4)       5.07     0.57      0.57
  112544.    2.33257    0.9(4)         0.9(4)       6.08     0.57      0.57
  112577.    2.33327    0.4(4)         0.4(4)       6.40     0.57      0.57
  112611.    2.33397    0.03(35)       0.03(35)     8.15     0.567     0.568
  112645.    2.33467    0.9(4)         0.9(4)       5.91     0.57      0.57
  112679.    2.33537    0.6(4)         0.6(4)       7.14     0.57      0.57
  112713.    2.33607    1.0(4)         1.0(4)       6.53     0.57      0.57
  112746.    2.33677    1.1(4)         1.1(4)       6.77     0.57      0.57
  112780.    2.33747    0.45(35)       0.45(35)     8.36     0.567     0.567
  112814.    2.33817    1.2(4)         1.2(4)       5.15     0.57      0.57
  112848.    2.33888    0.9(4)         0.9(4)       6.96     0.57      0.57
  112882.    2.33958    0.4(4)         0.4(4)       7.40     0.57      0.57
  112916.    2.34028    0.9(4)         0.9(4)       7.09     0.57      0.57
  112950.    2.34098    0.6(4)         0.6(4)       7.53     0.57      0.57
  112983.    2.34168    1.1(4)         1.1(4)       6.40     0.57      0.57
  113017.    2.34239    0.15(34)       0.15(34)     8.44     0.566     0.567
  113051.    2.34309    0.7(4)         0.7(4)       6.12     0.57      0.57
  113085.    2.34379    0.7(4)         0.7(4)       6.37     0.57      0.57
  113119.    2.34449    0.5(4)         0.5(4)       6.91     0.57      0.57
  113153.    2.34520    1.0(4)         1.0(4)       5.69     0.57      0.57
  113187.    2.34590    0.7(4)         0.7(4)       6.70     0.57      0.57
  113221.    2.34661    1.0(4)         1.0(4)       5.72     0.57      0.57
  113255.    2.34731    0.9(4)         0.9(4)       7.20     0.57      0.57
  113289.    2.34801    0.41(35)       0.41(35)     8.21     0.565     0.567
  113323.    2.34872   -0.07(32)       0.000(29)    0.0      0.5649   .
  113357.    2.34942    0.9(4)         0.9(4)       5.56     0.56      0.57
  113391.    2.35013    0.3(4)         0.3(4)       7.35     0.56      0.57
  113425.    2.35083    1.3(4)         1.3(4)       5.24     0.56      0.57
  113459.    2.35154    0.7(4)         0.7(4)       6.54     0.56      0.57
  113493.    2.35224    1.0(4)         1.0(4)       6.31     0.56      0.57
  113527.    2.35295    0.2(4)         0.2(4)       8.04     0.56      0.57
  113561.    2.35365   -0.43(33)       0.000(29)    0.0      0.5643   .
  113595.    2.35436    0.6(4)         0.6(4)       6.01     0.56      0.57
  113629.    2.35507    0.7(4)         0.7(4)       6.59     0.56      0.57
  113663.    2.35577    0.7(4)         0.7(4)       6.36     0.56      0.57
  113697.    2.35648    0.8(4)         0.8(4)       6.51     0.56      0.57
  113731.    2.35719    0.4(4)         0.4(4)       6.17     0.56      0.57
  113766.    2.35789    1.1(4)         1.1(4)       5.45     0.56      0.57
  113800.    2.35860    1.1(4)         1.1(4)       5.47     0.56      0.57
  113834.    2.35931    0.25(34)       0.25(34)     8.69     0.564     0.567
  113868.    2.36002    0.3(4)         0.3(4)       6.97     0.56      0.57
  113902.    2.36073    0.4(4)         0.4(4)       6.95     0.56      0.57
  113936.    2.36143    0.15(35)       0.15(35)     8.28     0.564     0.568
  113971.    2.36214    0.46(35)       0.46(35)     8.22     0.563     0.568
  114005.    2.36285    0.5(4)         0.5(4)       6.60     0.56      0.57
  114039.    2.36356    1.2(4)         1.2(4)       5.35     0.56      0.57
  114073.    2.36427    0.18(33)       0.18(33)     9.12     0.563     0.569
  114107.    2.36498    1.0(4)         1.0(4)       6.73     0.56      0.57
  114142.    2.36569    0.29(34)       0.29(34)     8.50     0.563     0.571
  114176.    2.36640    0.5(4)         0.5(4)       7.54     0.56      0.57
  114210.    2.36711    0.9(4)         0.9(4)       5.55     0.56      0.57
  114244.    2.36782    0.4(4)         0.4(4)       6.86     0.56      0.57
  114279.    2.36853    1.2(4)         1.2(4)       5.38     0.56      0.57
  114313.    2.36924    1.6(5)         1.6(5)       4.92     0.56      0.58
  114347.    2.36995    0.9(4)         0.9(4)       6.53     0.56      0.58
  114382.    2.37066    0.28(34)       0.28(34)     8.78     0.563     0.579
  114416.    2.37137    0.13(34)       0.13(34)     8.45     0.563     0.582
  114450.    2.37208    0.7(4)         0.7(4)       6.19     0.56      0.59
  114484.    2.37279    0.1(4)         0.1(4)       7.60     0.56      0.59
  114519.    2.37351    0.6(4)         0.6(4)       6.23     0.56      0.59
  114553.    2.37422    0.4(4)         0.4(4)       6.63     0.56      0.60
  114588.    2.37493    0.7(4)         0.7(4)       7.03     0.56      0.61
  114622.    2.37564    0.35(35)       0.35(35)     8.25     0.563     0.628
  114656.    2.37636    0.8(4)         0.8(4)       7.42     0.56      0.65
  114691.    2.37707    0.4(4)         0.4(4)       7.82     0.56      0.70
  114725.    2.37778    0.4(4)         0.4(4)       6.86     0.56      0.82
  114760.    2.37849    1.1(4)         1.1(4)       6.26     0.56      1.05
  114794.    2.37921    2.2(5)         2.2(5)       4.90     0.56      1.41
  114828.    2.37992    1.6(4)         1.6(4)       5.06     0.56      1.78
  114863.    2.38064    2.2(5)         2.2(5)       4.33     0.56      1.88
  114897.    2.38135    2.0(5)         2.0(5)       4.20     0.56      1.64
  114932.    2.38206    1.4(4)         1.4(4)       5.20     0.56      1.29
  114966.    2.38278    1.0(4)         1.0(4)       6.26     0.56      1.00
  115001.    2.38349    0.7(4)         0.7(4)       5.76     0.56      0.82
  115035.    2.38421    0.9(4)         0.9(4)       5.67     0.56      0.72
  115070.    2.38492    1.0(4)         1.0(4)       5.41     0.56      0.66
  115104.    2.38564    0.4(4)         0.4(4)       6.72     0.56      0.63
  115139.    2.38636    0.8(4)         0.8(4)       5.88     0.56      0.61
  115173.    2.38707    0.6(4)         0.6(4)       5.81     0.56      0.60
  115208.    2.38779    0.5(4)         0.5(4)       7.89     0.56      0.59
  115242.    2.38850    0.7(4)         0.7(4)       7.57     0.56      0.59
  115277.    2.38922    0.7(4)         0.7(4)       5.24     0.56      0.58
  115312.    2.38994    0.3(4)         0.3(4)       7.04     0.56      0.58
  115346.    2.39065    0.36(35)       0.36(35)     8.22     0.563     0.579
  115381.    2.39137    0.3(4)         0.3(4)       7.79     0.56      0.58
  115415.    2.39209    0.3(4)         0.3(4)       7.21     0.56      0.58
  115450.    2.39281    0.5(4)         0.5(4)       6.29     0.56      0.57
  115485.    2.39352    0.15(34)       0.15(34)     8.48     0.563     0.573
  115519.    2.39424    0.9(4)         0.9(4)       5.88     0.56      0.57
  115554.    2.39496    0.5(4)         0.5(4)       7.45     0.56      0.57
  115589.    2.39568    0.8(4)         0.8(4)       6.78     0.56      0.57
  115623.    2.39640    0.5(4)         0.5(4)       6.68     0.56      0.57
  115658.    2.39712    0.5(4)         0.5(4)       6.76     0.56      0.57
  115693.    2.39784    0.4(4)         0.4(4)       7.21     0.56      0.57
  115727.    2.39856    0.4(4)         0.4(4)       7.79     0.56      0.57
  115762.    2.39927    1.3(5)         1.3(5)       4.35     0.56      0.57
  115797.    2.39999    1.2(4)         1.2(4)       5.31     0.56      0.57
  115832.    2.40071    0.7(4)         0.7(4)       6.48     0.56      0.57
  115866.    2.40143    0.0(4)         0.0(4)       7.97     0.56      0.57
  115901.    2.40216    0.7(4)         0.7(4)       6.73     0.56      0.57
  115936.    2.40288    1.3(4)         1.3(4)       5.60     0.56      0.57
  115971.    2.40360    0.6(4)         0.6(4)       6.28     0.56      0.57
  116005.    2.40432    0.9(4)         0.9(4)       5.96     0.56      0.57
  116040.    2.40504    1.0(4)         1.0(4)       6.10     0.56      0.57
  116075.    2.40576    0.3(4)         0.3(4)       6.92     0.56      0.57
  116110.    2.40648    1.0(5)         1.0(5)       4.48     0.56      0.57
  116145.    2.40720    0.3(4)         0.3(4)       6.68     0.56      0.57
  116180.    2.40793    0.4(4)         0.4(4)       5.02     0.56      0.57
  116214.    2.40865    0.4(4)         0.4(4)       5.52     0.56      0.57
  116249.    2.40937    0.4(4)         0.4(4)       5.77     0.56      0.57
  116284.    2.41009    0.2(4)         0.2(4)       6.88     0.56      0.57
  116319.    2.41082    0.4(4)         0.4(4)       5.70     0.56      0.57
  116354.    2.41154    1.1(4)         1.1(4)       5.10     0.56      0.57
  116389.    2.41226    0.7(4)         0.7(4)       6.61     0.56      0.57
  116424.    2.41299    0.9(4)         0.9(4)       5.15     0.56      0.57
  116459.    2.41371    0.6(4)         0.6(4)       5.51     0.56      0.57
  116494.    2.41444    0.1(4)         0.1(4)       6.93     0.56      0.57
  116529.    2.41516    0.7(4)         0.7(4)       6.24     0.56      0.57
  116564.    2.41588    1.1(4)         1.1(4)       5.54     0.56      0.57
  116599.    2.41661    0.5(4)         0.5(4)       6.60     0.56      0.57
  116633.    2.41733    0.4(4)         0.4(4)       6.46     0.56      0.57
  116668.    2.41806    0.7(4)         0.7(4)       5.61     0.56      0.57
  116703.    2.41879    0.5(4)         0.5(4)       5.85     0.56      0.57
  116739.    2.41951    0.7(4)         0.7(4)       6.53     0.56      0.57
[truncated: 7,912,932 more chars]
