# Supplementary material for: A comprehensive characterization of thiophosgene in the solid state
Source: Acta Crystallogr B Struct Sci Cryst Eng Mater. 2024 Sep 5;80(Pt 5):495–503. doi: 10.1107/S2052520624007583 (PMC11457100; doi:10.1107/S2052520624007583)
Supplement: Supplementary file 2 [file b-80-00495-Isup2.hkl]

data_I                                                                          
_shelx_title ' ftx022_a.res in P-1 New:P63/m'                                   
_shelx_refln_list_code          4                                               
_shelx_F_calc_maximum       77.40                                               
_exptl_crystal_F_000       112.00                                               
_reflns_d_resolution_high  0.8271                                               
                                                                                
loop_                                                                           
 _space_group_symop_operation_xyz                                               
 'x, y, z'                                                                      
 'x-y, x, z+1/2'                                                                
 '-y, x-y, z'                                                                   
 '-x, -y, z+1/2'                                                                
 '-x+y, -x, z'                                                                  
 'y, -x+y, z+1/2'                                                               
 '-x, -y, -z'                                                                   
 '-x+y, -x, -z-1/2'                                                             
 'y, -x+y, -z'                                                                  
 'x, y, -z-1/2'                                                                 
 'x-y, x, -z'                                                                   
 '-y, x-y, -z-1/2'                                                              
                                                                                
_cell_length_a     6.0132                                                       
_cell_length_b     6.0132                                                       
_cell_length_c     6.5130                                                       
_cell_angle_alpha  90.000                                                       
_cell_angle_beta   90.000                                                       
_cell_angle_gamma 120.000                                                       
                                                                                
_shelx_F_squared_multiplier     1.000                                           
                                                                                
loop_                                                                           
 _refln_index_h                                                                 
 _refln_index_k                                                                 
 _refln_index_l                                                                 
 _refln_F_squared_calc                                                          
 _refln_F_squared_meas                                                          
 _refln_F_squared_sigma                                                         
 _refln_observed_status                                                         
   0   1   0        106.75        107.13         0.99 o                         
  -1   2   0        507.95        488.73         7.45 o                         
   0   2   0          6.44          5.09         0.31 o                         
  -2   3   0        325.77        292.70         2.84 o                         
  -1   3   0        700.28        611.77        17.80 o                         
   0   3   0        808.72        654.45        27.08 o                         
  -3   4   0        206.09        186.04         5.14 o                         
  -2   4   0         33.64         31.99         1.14 o                         
  -1   4   0         36.01         34.54         1.34 o                         
   0   4   0        114.49        116.26         2.93 o                         
  -4   5   0          5.42          6.35         0.25 o                         
  -3   5   0         83.32         77.19         1.79 o                         
  -2   5   0         94.75         84.41         0.84 o                         
  -1   5   0          7.44          7.85         0.38 o                         
   0   5   0          6.80          9.57         0.78 o                         
  -5   6   0          9.62         10.18         0.59 o                         
  -4   6   0         96.94        103.61         3.94 o                         
  -3   6   0          3.25          3.17         0.42 o                         
  -2   6   0          6.75          6.62         0.53 o                         
  -1   6   0         99.17         90.42         5.58 o                         
   0   6   0          0.42          0.53         0.22 o                         
  -5   7   0          0.67          0.75         0.31 o                         
  -4   7   0         11.78         12.25         0.64 o                         
  -3   7   0         14.95         16.91         0.78 o                         
  -2   7   0          5.75          6.15         1.48 o                         
   0   1   1        597.62        663.63        21.89 o                         
  -1   2   1       2267.81       2759.88        61.57 o                         
   0   2   1        247.42        237.58         2.73 o                         
  -2   3   1         70.23         64.74         1.18 o                         
  -1   3   1         21.41         22.80         0.61 o                         
   0   3   1          4.96          5.16         0.19 o                         
  -3   4   1        269.94        250.38         2.74 o                         
  -2   4   1        180.58        148.28         2.56 o                         
  -1   4   1        103.14         90.10         2.15 o                         
   0   4   1        307.59        240.38         2.10 o                         
  -4   5   1         24.59         26.17         0.47 o                         
  -3   5   1          0.09          0.08         0.14 o                         
  -2   5   1        216.79        181.82         3.60 o                         
  -1   5   1          4.39          3.93         0.16 o                         
   0   5   1         29.29         30.52         0.44 o                         
  -5   6   1         42.58         46.51         1.40 o                         
  -4   6   1          1.29          1.57         0.20 o                         
  -3   6   1          0.58          0.30         0.13 o                         
  -2   6   1          0.07         -0.01         0.12 o                         
  -1   6   1          1.60          1.13         0.26 o                         
   0   6   1          7.88          9.97         0.92 o                         
  -5   7   1          5.73          3.63         0.97 o                         
  -4   7   1          5.44          5.35         0.20 o                         
  -3   7   1         50.00         46.84         2.67 o                         
  -2   7   1          0.63          0.37         0.10 o                         
   0   0   2       5990.41       5413.57        19.60 o                         
   0   1   2         51.30         58.39         1.10 o                         
  -1   2   2        284.51        375.53        12.24 o                         
   0   2   2          3.59          2.52         0.30 o                         
  -2   3   2        203.41        204.42         3.09 o                         
  -1   3   2        436.10        404.36         5.32 o                         
   0   3   2        524.33        473.45         3.79 o                         
  -3   4   2        139.76        140.18         1.16 o                         
  -2   4   2         21.80         22.27         0.50 o                         
  -1   4   2         23.89         23.13         0.51 o                         
   0   4   2         79.27         77.69         1.08 o                         
  -4   5   2          4.07          5.42         0.21 o                         
  -3   5   2         57.23         56.87         0.92 o                         
  -2   5   2         66.39         65.46         0.71 o                         
  -1   5   2          4.85          4.89         0.22 o                         
   0   5   2          4.92          7.66         0.28 o                         
  -5   6   2          6.93          7.05         0.31 o                         
  -4   6   2         67.75         74.60         3.14 o                         
  -3   6   2          2.48          2.23         0.18 o                         
  -2   6   2          4.88          5.04         0.24 o                         
  -1   6   2         69.50         79.75         2.15 o                         
   0   6   2          0.25         -0.01         0.15 o                         
  -4   7   2          8.44          4.68         2.78 o                         
  -3   7   2         10.70          8.42         0.23 o                         
   0   1   3        174.12        213.77         7.04 o                         
  -1   2   3        787.98        830.78         5.50 o                         
   0   2   3         90.99         96.91         0.93 o                         
  -2   3   3         28.24         28.03         0.54 o                         
  -1   3   3          9.34         10.15         0.23 o                         
   0   3   3          2.16          2.22         0.19 o                         
  -3   4   3        128.37        128.54         2.21 o                         
  -2   4   3         82.91         75.19         1.57 o                         
  -1   4   3         49.73         55.76         0.81 o                         
   0   4   3        150.07        154.50         1.47 o                         
  -4   5   3         12.04         12.93         0.58 o                         
  -3   5   3          0.10          0.12         0.15 o                         
  -2   5   3        102.90        103.49         3.20 o                         
  -1   5   3          2.15          2.35         0.19 o                         
   0   5   3         13.74         16.78         0.54 o                         
  -5   6   3         20.50         21.46         0.42 o                         
  -4   6   3          0.79          0.65         0.12 o                         
  -3   6   3          0.29          0.04         0.12 o                         
  -2   6   3          0.01          0.05         0.11 o                         
  -1   6   3          0.94          0.79         0.11 o                         
   0   0   4       1216.67       1639.42        27.85 o                         
   0   1   4         11.40         15.50         0.36 o                         
  -1   2   4         70.37         69.66         1.21 o                         
   0   2   4          1.09          0.85         0.16 o                         
  -2   3   4         61.76         61.61         1.04 o                         
  -1   3   4        127.19        121.73         1.35 o                         
   0   3   4        168.28        168.47         2.10 o                         
  -3   4   4         47.56         48.98         0.55 o                         
  -2   4   4          6.06          6.18         0.22 o                         
  -1   4   4          7.32          7.61         0.36 o                         
   0   4   4         27.87         30.33         0.49 o                         
  -4   5   4          1.84          1.53         0.17 o                         
  -3   5   4         18.92         20.01         0.52 o                         
  -2   5   4         23.72         28.55         0.51 o                         
  -1   5   4          1.28          1.27         0.13 o                         
   0   5   4          1.92          1.77         0.25 o                         
  -4   6   4         23.22         26.96         0.73 o                         
  -3   6   4          1.14          0.91         0.11 o                         
  -2   6   4          1.89          2.50         0.19 o                         
   0   1   5         33.80         39.63         1.21 o                         
  -1   2   5        156.80        158.31         4.38 o                         
   0   2   5         16.91         16.19         0.47 o                         
  -2   3   5          5.18          4.64         0.23 o                         
  -1   3   5          2.77          2.41         0.23 o                         
   0   3   5          0.50          0.32         0.19 o                         
  -3   4   5         32.92         36.79         0.48 o                         
  -2   4   5         19.61         21.02         0.45 o                         
  -1   4   5         13.31         14.96         0.70 o                         
   0   4   5         38.72         42.10         0.63 o                         
  -4   5   5          2.97          3.04         0.24 o                         
  -3   5   5          0.11          0.03         0.13 o                         
  -2   5   5         23.62         22.66         0.39 o                         
  -1   5   5          0.53          0.83         0.12 o                         
   0   0   6        185.15        236.96         4.34 o                         
   0   1   6          2.14          2.31         0.47 o                         
  -1   2   6          9.07          9.54         0.46 o                         
   0   2   6          0.32          0.26         0.22 o                         
  -2   3   6         11.16         11.41         0.52 o                         
  -1   3   6         19.79         18.54         0.62 o                         
   0   3   6         31.31         29.72         0.70 o                         
  -3   4   6          8.89          8.66         0.37 o                         
  -2   4   6          0.61          0.51         0.23 o                         
  -1   4   6          1.02          0.73         0.14 o                         
   0   4   6          5.33          3.55         0.28 o                         
   0   1   7          5.12          2.54         0.42 o                         
  -1   2   7         18.62         14.28         0.81 o                         
   0   2   7          1.37          0.42         0.28 o                         
  -2   3   7          0.33          0.20         0.24 o                         
  -1   3   7          0.65          0.09         0.09 o                         
                                                                                
