# Supplementary material for: A comprehensive characterization of thiophosgene in the solid state
Source: Acta Crystallogr B Struct Sci Cryst Eng Mater. 2024 Sep 5;80(Pt 5):495–503. doi: 10.1107/S2052520624007583 (PMC11457100; doi:10.1107/S2052520624007583)
Supplement: Supplementary file 4 [file b-80-00495-230Ksup4.cml]

<?xml version="1.0" encoding="UTF-8"?>
<cml convention="cmlDict:cmllite" xmlns="http://www.xml-cml.org/schema" xmlns:cmlDict="http://www.xml-cml.org/dictionary/cml/" xmlns:nameDict="http://www.xml-cml.org/dictionary/cml/name/">
  <molecule id="m1">
    <name dictRef="nameDict:unknown">carbonothioyl dichloride</name>
    <atomArray>
      <atom id="a1" elementType="C" hydrogenCount="0">
        <label value="C" dictRef="cmlDict:locant"/>
      </atom>
      <atom id="a4" elementType="S" hydrogenCount="0">
        <label value="S" dictRef="cmlDict:locant"/>
      </atom>
      <atom id="a6" elementType="Cl" hydrogenCount="0"/>
      <atom id="a7" elementType="Cl" hydrogenCount="0"/>
    </atomArray>
    <bondArray>
      <bond id="a1_a4" atomRefs2="a1 a4" order="D"/>
      <bond id="a6_a1" atomRefs2="a6 a1" order="S"/>
      <bond id="a7_a1" atomRefs2="a7 a1" order="S"/>
    </bondArray>
  </molecule>
</cml>
